# Supplementary material for: Dichlorido(2-meth­oxy-1,10-phenanthroline-κ2 N,N′)zinc(II)
Source: Acta Crystallogr Sect E Struct Rep Online. 2008 May 3;64(Pt 6):m771. doi: 10.1107/S160053680801180X (PMC2961575; doi:10.1107/S160053680801180X)
Supplement: Supplementary file 2 [file e-64-0m771-Isup2.hkl]

# 
# h,k,l, Fc-squared, Fo-squared, sigma(Fo-squared) and status flag 
# 
data_I
_shelx_title ' 71115dm in P-1' 
_shelx_refln_list_code          4 
_shelx_F_calc_maximum      168.56 
_exptl_crystal_F_000       696.00 
_reflns_d_resolution_high  0.8108 
 
loop_ 
 _symmetry_equiv_pos_as_xyz 
 'x, y, z' 
 '-x, -y, -z' 
 
_cell_length_a     9.9051 
_cell_length_b    11.5654 
_cell_length_c    12.7738 
_cell_angle_alpha  91.849 
_cell_angle_beta  108.295 
_cell_angle_gamma  98.672 
 
_shelx_F_squared_multiplier     1.000 
 
loop_ 
 _refln_index_h 
 _refln_index_k 
 _refln_index_l 
 _refln_F_squared_calc 
 _refln_F_squared_meas 
 _refln_F_squared_sigma 
 _refln_observed_status 
   1   0   0     4627.35     4776.89    147.18 o 
   2   0   0      489.56      493.87     17.23 o 
   3   0   0      947.79      983.04     33.51 o 
   4   0   0      108.00       96.03      7.27 o 
   5   0   0     1257.56     1189.32     42.01 o 
   6   0   0     5466.44     5875.90    185.58 o 
   7   0   0       16.28       19.44      6.32 o 
   8   0   0      344.64      372.27     20.36 o 
   9   0   0      137.28      165.54     14.60 o 
  10   0   0      275.67      244.03     18.37 o 
  11   0   0      193.69      172.62     15.93 o 
 -11   1   0        4.59        1.77      6.64 o 
  -9   1   0      646.74      666.46     30.63 o 
  -8   1   0      167.56      191.75     14.73 o 
  -7   1   0      708.33      755.54     31.42 o 
  -6   1   0       94.22      100.39      9.36 o 
  -5   1   0      568.75      554.94     23.04 o 
  -3   1   0      791.39      820.66     28.04 o 
  -2   1   0    10332.05    11316.72    346.44 o 
  -1   1   0     3219.13     3378.69    104.34 o 
   0   1   0       52.41       66.48      4.01 o 
   1   1   0     1384.22     1513.77     34.53 o 
   2   1   0     2529.47     2830.76     88.25 o 
   3   1   0    11197.07    11962.23    366.61 o 
   4   1   0     6734.38     7197.83    222.85 o 
   5   1   0     4122.09     4568.83    144.17 o 
   6   1   0        3.44        0.16      4.36 o 
   7   1   0     1433.22     1460.35     52.03 o 
   8   1   0      131.42      122.58     11.54 o 
   9   1   0     2384.24     2061.82     76.34 o 
  10   1   0       33.91       24.78      9.01 o 
  11   1   0        4.29        2.09      7.71 o 
  -9   2   0       18.66       11.89      7.37 o 
  -8   2   0      311.58      285.44     17.32 o 
  -7   2   0      468.52      417.82     20.23 o 
  -5   2   0        4.19        3.60      3.26 o 
  -4   2   0     3907.06     4218.28    132.98 o 
  -3   2   0        4.41       15.77      2.94 o 
  -2   2   0     1864.49     1873.77     59.68 o 
  -1   2   0     1484.62     1560.57     28.54 o 
   0   2   0    19415.50    18550.77    405.34 o 
   1   2   0     7699.81     8196.53    229.54 o 
   2   2   0    18939.38    20388.75    497.71 o 
   3   2   0      618.47      651.02     25.07 o 
   4   2   0        2.59        4.77      3.22 o 
   5   2   0     1577.37     1435.06     48.87 o 
   6   2   0      493.04      422.21     19.03 o 
   7   2   0      807.22      759.56     22.72 o 
   8   2   0        3.84        7.62      4.99 o 
   9   2   0       46.42       58.16     12.07 o 
  10   2   0      698.34      612.79     32.68 o 
  11   2   0       59.92       72.51     13.50 o 
 -10   3   0       53.22       51.90      9.29 o 
  -9   3   0      815.97      667.25     29.14 o 
  -8   3   0        3.74        7.46      5.50 o 
  -7   3   0       60.25       52.88      8.31 o 
  -6   3   0     4504.84     4772.91    152.42 o 
  -5   3   0     2125.96     2028.60     67.80 o 
  -4   3   0     1823.02     1865.21     61.77 o 
  -3   3   0      195.81      204.12      6.51 o 
  -2   3   0     2335.91     2480.19     45.13 o 
  -1   3   0      220.71      232.38      6.78 o 
   0   3   0     3509.66     3958.96     88.33 o 
   1   3   0    26164.68    27406.45    641.59 o 
   2   3   0      541.98      650.71     16.83 o 
   3   3   0     3234.26     3357.08     75.84 o 
   4   3   0        1.31       10.88      4.36 o 
   5   3   0      739.69      640.62     18.68 o 
   6   3   0      201.45      171.52     13.10 o 
   7   3   0      259.05      258.39     11.84 o 
   8   3   0      558.29      534.90     29.30 o 
   9   3   0      549.65      568.12     31.42 o 
  10   3   0       15.15       14.76     10.72 o 
 -10   4   0        6.93        2.78      5.44 o 
  -9   4   0      415.30      316.54     17.76 o 
  -8   4   0     3218.59     3437.26    114.84 o 
  -7   4   0      592.87      587.00     26.30 o 
  -6   4   0     1156.90     1209.17     44.29 o 
  -5   4   0     1147.08     1077.80     39.10 o 
  -4   4   0      978.39      900.67     22.36 o 
  -3   4   0     8417.73     8617.77    153.75 o 
  -2   4   0     4679.04     4713.63     84.87 o 
  -1   4   0     2626.98     2963.80     54.42 o 
   0   4   0      273.92      241.88      8.66 o 
   1   4   0      761.37      893.00     22.73 o 
   2   4   0      403.22      351.10     11.06 o 
   3   4   0     3200.79     3225.77     73.55 o 
   4   4   0     1176.04     1160.48     29.58 o 
   5   4   0       40.89       33.55      5.96 o 
   6   4   0       11.10       10.15      4.40 o 
   7   4   0        3.22        4.15      5.07 o 
   8   4   0      321.22      326.25     23.36 o 
   9   4   0      151.65      157.86     18.18 o 
  10   4   0      186.72      214.98     21.53 o 
 -11   5   0        3.93        1.80      6.20 o 
 -10   5   0      596.97      432.64     21.68 o 
  -9   5   0      206.37      230.34     17.35 o 
  -8   5   0       57.43       72.80     10.02 o 
  -7   5   0      965.02      974.56     26.16 o 
  -6   5   0      323.10      337.28     17.88 o 
  -5   5   0     4011.20     3937.79     88.50 o 
  -4   5   0     5110.18     5229.48    115.79 o 
  -3   5   0     1581.78     1584.81     33.53 o 
  -2   5   0      873.47      826.68     16.95 o 
  -1   5   0     1455.69     1453.66     34.87 o 
   0   5   0      183.04      177.20      7.69 o 
   1   5   0    15501.36    16351.58    357.48 o 
   2   5   0     2480.49     2662.66     61.82 o 
   3   5   0      751.14      794.10     21.66 o 
   4   5   0     2764.96     2786.23     65.35 o 
   5   5   0       83.94       72.67      6.45 o 
   6   5   0     1308.26     1285.63     35.17 o 
   7   5   0      515.15      489.13     27.41 o 
   8   5   0       23.61       35.47     11.92 o 
   9   5   0      104.28      113.61     16.69 o 
  10   5   0      101.26      151.00     20.07 o 
 -11   6   0      152.59      120.09     11.54 o 
 -10   6   0        6.66       16.82      8.12 o 
  -9   6   0      635.82      666.81     32.08 o 
  -8   6   0      913.46      909.57     38.09 o 
  -7   6   0        2.80        0.00      5.28 o 
  -6   6   0      707.96      669.65     36.27 o 
  -5   6   0       98.57       98.96      5.56 o 
  -4   6   0      749.54      692.74     18.64 o 
  -3   6   0     5133.92     5167.52     93.88 o 
  -2   6   0      297.44      291.26      7.92 o 
  -1   6   0     2685.60     2587.88     91.38 o 
   0   6   0     1494.93     1588.58     38.96 o 
   1   6   0     1196.60     1167.86     30.57 o 
   2   6   0    13945.96    14659.00    321.79 o 
   3   6   0       85.32       84.17      9.94 o 
   4   6   0     1100.70     1072.11     28.97 o 
   5   6   0      298.59      286.85     12.41 o 
   6   6   0      116.46      112.00     11.03 o 
   7   6   0      115.33      109.09     14.45 o 
   8   6   0      334.98      372.55     26.74 o 
   9   6   0        3.42       19.16     12.58 o 
 -10   7   0       22.36       26.11      9.58 o 
  -9   7   0       26.78       27.47      9.23 o 
  -8   7   0       22.68       17.42      7.74 o 
  -7   7   0        6.70        9.64      6.07 o 
  -6   7   0      955.38      859.09     35.62 o 
  -5   7   0     2126.92     2004.04     70.14 o 
  -4   7   0      609.82      647.24     14.91 o 
  -3   7   0      147.58      122.49      5.19 o 
  -2   7   0      735.93      675.94     19.10 o 
  -1   7   0       84.24       79.51      5.47 o 
   0   7   0     3096.19     3313.74     76.79 o 
   1   7   0     1325.61     1420.67     36.59 o 
   2   7   0      139.81      156.78      9.01 o 
   3   7   0      161.04      180.97      9.94 o 
   4   7   0        2.67        3.27      4.51 o 
   5   7   0      520.61      510.25     18.17 o 
   6   7   0     1344.26     1267.97     52.31 o 
   7   7   0      141.31      142.02     16.91 o 
   8   7   0      250.78      241.72     22.76 o 
 -10   8   0       59.13       62.18     12.04 o 
  -9   8   0       70.21       83.89     12.55 o 
  -8   8   0       80.34      106.24     12.74 o 
  -7   8   0       94.78       82.85     10.81 o 
  -6   8   0      103.12       97.90     11.44 o 
  -5   8   0     1216.88     1182.40     46.50 o 
  -4   8   0       86.11       57.91      8.88 o 
  -3   8   0      394.34      368.23     10.37 o 
  -2   8   0     1381.00     1313.20     33.83 o 
  -1   8   0       21.72       30.32     10.57 o 
   0   8   0      316.08      329.55     28.95 o 
   1   8   0       74.10       88.50      7.02 o 
   2   8   0      222.74      236.49     26.47 o 
   3   8   0      261.60      257.09     25.40 o 
   4   8   0     2030.74     1933.14     49.74 o 
   5   8   0       30.99       40.15     14.27 o 
   6   8   0       91.82       88.54     14.26 o 
   7   8   0      481.90      502.00     30.09 o 
   8   8   0        1.55        3.38     11.89 o 
 -10   9   0       72.48      100.27     14.45 o 
  -9   9   0       34.18       32.84     10.37 o 
  -8   9   0      229.64      222.75     18.24 o 
  -7   9   0     1211.91     1172.16     48.43 o 
  -6   9   0      268.31      257.65     18.78 o 
  -5   9   0        4.78        0.89      6.26 o 
  -4   9   0       59.12       46.50      9.20 o 
  -3   9   0      340.62      325.93     20.23 o 
  -2   9   0     2211.94     2314.45     82.06 o 
  -1   9   0      187.09      192.60     14.92 o 
   0   9   0       19.35       23.05      4.74 o 
   1   9   0      399.21      414.30     15.35 o 
   2   9   0       50.17       54.88      7.20 o 
   3   9   0      177.53      176.78     11.21 o 
   4   9   0      995.13      952.76     29.44 o 
   5   9   0       31.61       32.91     11.76 o 
   6   9   0        3.83       22.98     12.01 o 
   7   9   0      163.23      160.83     19.76 o 
  -9  10   0      396.37      448.54     27.60 o 
  -8  10   0       24.59       33.57      9.93 o 
  -7  10   0      177.21      176.07     16.97 o 
  -6  10   0      792.82      769.86     37.30 o 
  -5  10   0     1119.45     1082.10     46.91 o 
  -4  10   0      832.54      791.67     37.39 o 
  -3  10   0      403.48      394.24     23.80 o 
  -2  10   0      246.34      260.43     18.74 o 
  -1  10   0      376.29      439.79     24.72 o 
   0  10   0     1191.49     1202.09     48.30 o 
   1  10   0      138.13      120.72     12.55 o 
   2  10   0      686.86      724.10     23.42 o 
   3  10   0       16.99       24.75      7.41 o 
   4  10   0       30.29       34.93      8.08 o 
   5  10   0        5.48        0.00     10.59 o 
   6  10   0      205.95      202.37     20.99 o 
  -8  11   0      453.09      484.17     30.22 o 
  -7  11   0      116.44      125.40     16.31 o 
  -6  11   0       62.93       56.58     12.33 o 
  -5  11   0       16.18        0.92      8.16 o 
  -4  11   0      222.61      217.54     19.53 o 
  -3  11   0      601.98      670.41     34.23 o 
  -2  11   0     2042.88     2149.16     79.53 o 
  -1  11   0       72.45       76.40     11.95 o 
   0  11   0      286.11      345.31     22.47 o 
   1  11   0        2.09        9.58      8.12 o 
   2  11   0      261.77      312.34     20.70 o 
   3  11   0      954.79     1007.22     43.97 o 
  -7  12   0       65.38       59.65     13.40 o 
  -6  12   0       71.97       54.87     13.43 o 
  -5  12   0       53.08       28.58     12.33 o 
  -4  12   0      209.87      183.50     19.09 o 
  -3  12   0      583.64      629.23     33.98 o 
  -2  12   0       61.41       69.45     13.56 o 
  -1  12   0      335.86      356.46     24.06 o 
   0  12   0        2.90        7.30      8.19 o 
   1  12   0      499.07      560.44     30.44 o 
   2  12   0       81.18       84.78     12.68 o 
   3  12   0       70.68       70.46     12.68 o 
  -6  13   0       21.36       22.38     12.52 o 
  -5  13   0        1.24        0.00     10.02 o 
  -4  13   0      456.26      502.22     32.43 o 
  -3  13   0      473.20      495.96     31.20 o 
  -2  13   0       74.35       78.65     14.13 o 
  -1  13   0      193.75      209.00     19.76 o 
   0  13   0       20.08       12.17     10.08 o 
   1  13   0        0.47        7.59      9.42 o 
   2  13   0       46.04       53.10     12.42 o 
  -4  14   0       73.37       67.77     15.99 o 
  -3  14   0       13.07       14.22     12.87 o 
  -2  14   0       15.87       26.43     12.14 o 
  -1  14   0       35.66       50.80     13.66 o 
   0  14   0        1.07        1.52      9.55 o 
   0 -14   1       23.38       19.72     11.54 o 
   1 -14   1        4.62        4.74      9.89 o 
   2 -14   1        1.04        0.00      9.99 o 
   3 -14   1      431.09      410.14     29.90 o 
  -3 -13   1        9.04       15.84     10.21 o 
  -2 -13   1        0.56       18.40     10.15 o 
  -1 -13   1      111.78      114.43     15.08 o 
   0 -13   1      320.41      351.38     24.62 o 
   1 -13   1        0.29        2.34      8.76 o 
   2 -13   1        6.99       21.72     11.25 o 
   3 -13   1        5.31       13.05     11.10 o 
   4 -13   1       24.88       16.72     11.28 o 
   5 -13   1       50.70       63.44     15.49 o 
   6 -13   1       17.67       12.11     10.78 o 
  -4 -12   1      114.47      122.58     16.34 o 
  -3 -12   1       14.05        9.86      9.64 o 
  -2 -12   1      288.77      308.39     22.35 o 
  -1 -12   1       55.01       65.34     12.58 o 
   0 -12   1       14.14       15.74      9.20 o 
   1 -12   1      586.56      691.66     34.58 o 
   2 -12   1       11.31       18.52     10.27 o 
   3 -12   1      711.05      862.60     41.63 o 
   4 -12   1       38.79       16.18     10.37 o 
   5 -12   1       41.09       38.03     11.57 o 
   6 -12   1       13.02        0.00      8.03 o 
   7 -12   1       12.29       10.34      9.61 o 
  -4 -11   1      247.15      260.78     21.72 o 
  -3 -11   1       12.91       12.52      9.48 o 
  -2 -11   1        5.26       14.83      8.88 o 
  -1 -11   1      798.93      851.13     38.37 o 
   0 -11   1      145.01      179.07     16.69 o 
   1 -11   1       63.67       66.38     11.60 o 
   2 -11   1        0.78        0.00      7.18 o 
   3 -11   1        7.15       11.28      8.91 o 
   4 -11   1     1555.81     1516.83     61.99 o 
   5 -11   1      138.85      141.93     16.50 o 
   6 -11   1       12.73       20.42      9.48 o 
   7 -11   1      110.03      112.59     15.99 o 
   8 -11   1        2.31        1.30      8.09 o 
  -7 -10   1        6.40       21.08     13.34 o 
  -6 -10   1       46.58       44.44     13.88 o 
  -5 -10   1      397.91      387.61     18.26 o 
  -4 -10   1      400.75      472.63     27.79 o 
  -3 -10   1      375.05      343.85     22.38 o 
  -2 -10   1      155.50      152.04     15.52 o 
  -1 -10   1        2.98        0.00      5.85 o 
   0 -10   1      447.94      463.78     24.97 o 
   1 -10   1      324.27      369.74     22.82 o 
   2 -10   1        7.53       15.24      8.76 o 
   3 -10   1      643.64      648.79     32.34 o 
   4 -10   1      827.03      745.05     35.91 o 
   5 -10   1       91.30       96.51     13.40 o 
   6 -10   1      293.71      288.47     21.02 o 
   7 -10   1       37.62       26.58      9.80 o 
   8 -10   1      225.43      243.62     19.79 o 
   9 -10   1       92.94      110.07     15.01 o 
  -7  -9   1       10.91       15.39     11.82 o 
  -6  -9   1       96.06       93.82     10.54 o 
  -5  -9   1      296.16      278.89     14.81 o 
  -4  -9   1       15.64       17.42      6.97 o 
  -3  -9   1      896.23      889.91     27.49 o 
  -2  -9   1      166.93      161.22     10.04 o 
  -1  -9   1       68.77       77.54     10.81 o 
   0  -9   1      120.11      127.36     12.36 o 
   1  -9   1       22.21       13.56      6.95 o 
   2  -9   1      192.62      199.58     15.77 o 
   3  -9   1      720.94      695.63     21.86 o 
   4  -9   1     2780.37     2578.14     91.19 o 
   5  -9   1     1208.28     1064.24     44.76 o 
   6  -9   1      963.82      951.84     41.47 o 
   7  -9   1        3.93        4.62      7.33 o 
   8  -9   1       35.25       38.44      9.80 o 
   9  -9   1      226.54      251.14     19.38 o 
  -8  -8   1       39.24       20.61     13.24 o 
  -7  -8   1      134.81      110.60     15.11 o 
  -6  -8   1      363.55      373.30     17.26 o 
  -5  -8   1     2991.26     2929.95    140.36 o 
  -4  -8   1      145.51      146.49      9.71 o 
  -3  -8   1      165.13      169.01     10.31 o 
  -2  -8   1       55.23       44.77      7.33 o 
  -1  -8   1      144.66      136.96      8.41 o 
   0  -8   1      648.78      695.34     32.61 o 
   1  -8   1     1707.77     1782.18    128.95 o 
   2  -8   1      225.92      208.34     13.09 o 
   3  -8   1     2337.20     2337.78     70.25 o 
   4  -8   1       23.24       19.26      4.02 o 
   5  -8   1     2718.50     2623.62     90.78 o 
   6  -8   1      214.99      202.97     15.36 o 
   7  -8   1       75.25       88.63     11.06 o 
   8  -8   1        8.42        9.48      7.05 o 
   9  -8   1       70.84       87.27     12.58 o 
  10  -8   1        0.39        4.11      8.50 o 
  -9  -7   1      322.68      337.88     26.77 o 
  -8  -7   1        4.55        0.00      9.10 o 
  -7  -7   1      295.41      332.54     23.04 o 
  -6  -7   1        0.42        6.55      6.62 o 
  -5  -7   1       10.42        5.66      5.33 o 
  -4  -7   1      949.02      879.30     25.45 o 
  -3  -7   1     1594.57     1556.57     44.24 o 
  -2  -7   1      217.58      203.80     11.47 o 
  -1  -7   1     2750.74     2803.73     86.58 o 
   0  -7   1       71.43       81.33     15.35 o 
   1  -7   1      125.07      137.35      8.65 o 
   2  -7   1     4228.39     4155.56     76.83 o 
   3  -7   1      342.44      326.47      8.87 o 
   4  -7   1     1329.45     1327.30     33.37 o 
   5  -7   1      843.48      795.26     21.92 o 
   6  -7   1      790.55      765.66     32.68 o 
   7  -7   1      293.83      277.63     17.64 o 
   8  -7   1      267.92      256.07     17.70 o 
   9  -7   1      244.29      228.86     17.83 o 
  10  -7   1      416.68      437.48     26.33 o 
  -9  -6   1      200.70      204.96     20.80 o 
  -8  -6   1      283.09      273.99     22.82 o 
  -7  -6   1      248.37      227.41     12.80 o 
  -6  -6   1      353.93      332.01     14.15 o 
  -5  -6   1     1507.38     1436.30     37.54 o 
  -4  -6   1      195.40      185.27     11.00 o 
  -3  -6   1     1796.80     1803.41     44.14 o 
  -2  -6   1     1377.63     1380.44     34.64 o 
  -1  -6   1        1.02        2.58      3.04 o 
   0  -6   1     6682.75     7250.46    161.23 o 
   1  -6   1      325.10      299.84      8.21 o 
   2  -6   1        1.20        5.35      1.66 o 
   3  -6   1       59.19       53.54      4.21 o 
   4  -6   1       55.70       70.17      8.77 o 
   5  -6   1     2450.64     2438.31     56.97 o 
   6  -6   1     2290.97     2169.56     51.60 o 
   7  -6   1       89.77       96.69      6.71 o 
   8  -6   1       94.55      105.45     11.73 o 
   9  -6   1       25.02       31.26      9.39 o 
  10  -6   1       60.14       52.06     11.03 o 
 -10  -5   1       51.10       76.91     15.46 o 
  -9  -5   1      238.02      225.22     20.64 o 
  -8  -5   1      176.89      188.24     17.80 o 
  -7  -5   1       31.18       25.79      6.36 o 
  -6  -5   1      123.21      113.28      8.37 o 
  -5  -5   1       90.76      102.24      7.25 o 
  -4  -5   1     2923.56     3059.29     71.14 o 
  -3  -5   1     2253.75     2245.33     52.88 o 
  -2  -5   1     6616.78     6822.62    151.28 o 
  -1  -5   1        6.43        1.93      2.45 o 
   0  -5   1        0.06        0.50      2.25 o 
   1  -5   1     3483.40     3489.33     64.14 o 
   2  -5   1     1112.51     1066.90     21.17 o 
   3  -5   1      181.34      172.58      6.81 o 
   4  -5   1     3197.74     3253.57     73.62 o 
   5  -5   1      203.66      208.92      8.31 o 
   6  -5   1      226.45      213.70      9.08 o 
   7  -5   1       53.15       57.03      5.57 o 
   8  -5   1       40.34       52.41      9.07 o 
   9  -5   1      497.37      465.68     25.22 o 
  10  -5   1        0.63        0.19      5.22 o 
 -10  -4   1        9.15       15.36     10.78 o 
  -9  -4   1        2.84        1.61      8.53 o 
  -8  -4   1      376.47      379.03     15.79 o 
  -7  -4   1     1353.71     1334.48     36.02 o 
  -6  -4   1      178.74      180.52      9.56 o 
  -5  -4   1      894.43      900.57     24.78 o 
  -4  -4   1      113.72      110.03      9.74 o 
  -3  -4   1      177.21      200.52      8.09 o 
  -2  -4   1     4946.39     5187.73    115.21 o 
  -1  -4   1     2515.52     2682.72     60.94 o 
   0  -4   1     2371.48     2323.60     53.37 o 
   1  -4   1        5.17        7.71      1.21 o 
   2  -4   1      691.87      667.67     17.08 o 
   3  -4   1      641.84      628.38     31.39 o 
   4  -4   1      567.99      509.42     15.11 o 
   5  -4   1     4563.51     4789.85    151.98 o 
   6  -4   1     2548.67     2558.28     85.28 o 
   7  -4   1     1630.75     1639.35     58.67 o 
   8  -4   1      533.96      613.86     28.39 o 
   9  -4   1       40.75       32.24      6.83 o 
 -10  -3   1      121.94      104.38     14.86 o 
  -9  -3   1     1202.44     1129.55     48.58 o 
  -8  -3   1       32.90       40.42      9.23 o 
  -7  -3   1      215.67      208.37     10.61 o 
  -6  -3   1     2975.34     2919.93     95.62 o 
  -5  -3   1      613.64      562.21     22.92 o 
  -4  -3   1     2452.55     2518.71     81.77 o 
  -3  -3   1      367.03      423.41     17.29 o 
  -2  -3   1        6.40        6.29      2.07 o 
  -1  -3   1      193.38      194.99      6.45 o 
   0  -3   1     1069.97     1100.79     21.46 o 
   1  -3   1     4720.01     4775.91     85.71 o 
   2  -3   1     4608.43     4684.25    102.88 o 
   3  -3   1       66.11       52.76     11.90 o 
   4  -3   1     1292.25     1362.45     46.37 o 
   5  -3   1       33.41       41.95      5.66 o 
   6  -3   1     2442.93     2551.93     84.75 o 
   7  -3   1     2948.53     2831.27     94.36 o 
   8  -3   1      761.87      614.12     26.33 o 
   9  -3   1       44.61       34.42      7.37 o 
  11  -3   1       56.28       50.92      9.55 o 
 -11  -2   1       72.99       58.89     12.36 o 
 -10  -2   1       63.94       40.49     10.24 o 
  -9  -2   1        6.19        4.93      7.90 o 
  -8  -2   1     3253.72     3336.96    110.51 o 
  -7  -2   1       17.56       13.59      5.91 o 
  -6  -2   1       79.35       59.77      7.24 o 
  -5  -2   1      359.94      364.68     16.72 o 
  -4  -2   1     1778.95     1862.33     61.35 o 
  -3  -2   1     2284.78     2328.13     74.54 o 
  -2  -2   1     4967.04     5334.39    165.19 o 
  -1  -2   1       82.90       70.14      4.71 o 
   0  -2   1     5738.30     6087.27    109.20 o 
   1  -2   1       57.21       64.07      3.02 o 
   2  -2   1     2964.94     3180.05     99.29 o 
   3  -2   1     5162.95     5616.01    174.11 o 
   4  -2   1      366.07      342.56     14.79 o 
   5  -2   1     4054.88     4273.91    135.35 o 
   6  -2   1      232.14      222.28     12.87 o 
   7  -2   1       13.23        3.82      4.77 o 
   8  -2   1       69.11       43.37      7.84 o 
  10  -2   1      428.18      334.72     20.61 o 
  11  -2   1      160.53      121.10     13.37 o 
 -11  -1   1       59.80       48.71     10.81 o 
  -9  -1   1      652.62      620.47     29.30 o 
  -8  -1   1       44.19       59.90      9.26 o 
  -7  -1   1     1421.60     1398.74     50.64 o 
  -6  -1   1      289.69      326.31     16.66 o 
  -5  -1   1     3313.51     3310.03    106.37 o 
  -4  -1   1     2461.28     2474.39     79.82 o 
  -3  -1   1     7693.87     7900.93    243.81 o 
  -2  -1   1      504.26      545.46     19.09 o 
  -1  -1   1     8887.20     9849.42    301.40 o 
   0  -1   1     6108.48     6337.15    138.12 o 
   1  -1   1     8707.30     9290.09    284.46 o 
   2  -1   1     1040.50     1132.99     36.57 o 
   3  -1   1      293.28      343.35     13.40 o 
   4  -1   1      628.41      680.69     24.56 o 
   5  -1   1      278.20      306.27     14.98 o 
   6  -1   1     1210.90     1304.83     46.62 o 
   7  -1   1     1732.98     1881.33     65.31 o 
   8  -1   1      858.52      907.46     36.60 o 
   9  -1   1      216.58      199.90     16.25 o 
  10  -1   1       13.27       10.68      7.18 o 
  11  -1   1      124.96       97.61     12.64 o 
 -10   0   1      512.16      466.28     26.01 o 
  -9   0   1       15.52       22.19      8.76 o 
  -8   0   1      703.27      802.13     34.20 o 
  -7   0   1      229.27      272.83     16.53 o 
  -6   0   1       13.87       20.07      5.78 o 
  -5   0   1     1408.10     1774.20     60.12 o 
  -4   0   1       49.28       35.85      4.65 o 
  -3   0   1      522.56      510.85     19.38 o 
  -2   0   1      759.55      925.82     30.66 o 
  -1   0   1        6.06        8.36      2.34 o 
   0   0   1      273.89      178.66      6.54 o 
   1   0   1       48.24       49.43      1.87 o 
   2   0   1    28412.56    31604.21    963.98 o 
   3   0   1       77.14       60.28      4.99 o 
   4   0   1      385.34      476.84     18.81 o 
   5   0   1      757.16      928.86     33.70 o 
   6   0   1      237.05      220.92     13.28 o 
   7   0   1       36.96       31.42      6.70 o 
   8   0   1     1456.95     1462.03     57.81 o 
   9   0   1       94.65       92.11     12.39 o 
  10   0   1      406.53      342.97     22.41 o 
  11   0   1       10.72       17.10      9.42 o 
 -10   1   1        7.73        9.23      8.35 o 
  -9   1   1       34.08       15.36      8.00 o 
  -8   1   1        1.08        5.22      6.13 o 
  -7   1   1     2201.65     2392.74     81.93 o 
  -6   1   1      199.46      190.80     12.61 o 
  -5   1   1     4130.98     4919.80    156.18 o 
  -4   1   1     4011.60     4927.10    155.17 o 
  -3   1   1      732.65      734.49     25.86 o 
  -2   1   1     2645.83     2780.47     61.79 o 
  -1   1   1    11857.65    12459.02    271.26 o 
   0   1   1     4243.80     4093.84    154.98 o 
   1   1   1    10750.17    11592.17    252.81 o 
   2   1   1     1172.31     1295.63     30.02 o 
   3   1   1     2732.61     2917.00     65.79 o 
   4   1   1     3566.03     3922.10     88.40 o 
   5   1   1      290.62      307.72     11.02 o 
   6   1   1     2260.11     2360.05     56.52 o 
   7   1   1      714.57      689.10     20.96 o 
   8   1   1      274.70      301.84     20.86 o 
   9   1   1      264.00      223.73     18.43 o 
  10   1   1      116.43      113.04     14.45 o 
 -10   2   1      235.79      235.30     17.70 o 
  -9   2   1        4.25        1.74      6.70 o 
  -8   2   1     1428.58     1419.03     53.10 o 
  -7   2   1       92.44      100.87     10.40 o 
  -6   2   1      495.31      447.06     21.02 o 
  -5   2   1     9359.84    10342.47    320.05 o 
  -4   2   1      909.06      821.10     29.65 o 
  -3   2   1     1135.17     1114.22     37.65 o 
  -2   2   1      898.81      900.17     26.76 o 
  -1   2   1       33.18       38.49      3.15 o 
   0   2   1     4719.90     4796.01    187.42 o 
   1   2   1     7934.09     8713.99    190.52 o 
   2   2   1     1273.15     1203.53     28.32 o 
   3   2   1      424.00      381.11     11.13 o 
   4   2   1     3214.14     3578.30     81.14 o 
   5   2   1       51.76       62.93      5.04 o 
   6   2   1      133.93      134.68     15.68 o 
   7   2   1      850.64      853.66     24.82 o 
   8   2   1      532.66      608.74     31.80 o 
   9   2   1      327.37      253.70     20.39 o 
  10   2   1       36.80       34.52     11.85 o 
 -11   3   1       20.40       25.57      8.82 o 
 -10   3   1       71.26       86.14     11.25 o 
  -9   3   1       64.96       54.46      9.32 o 
  -8   3   1       86.46       74.60      9.20 o 
  -6   3   1      228.21      218.23     13.43 o 
  -5   3   1     1798.93     2022.46     67.80 o 
  -4   3   1     2256.22     2369.51     77.19 o 
  -3   3   1      732.92      721.72     14.48 o 
  -2   3   1       43.55       42.05      5.28 o 
  -1   3   1     5462.63     5618.34    123.66 o 
   0   3   1    15972.75    16521.50    359.67 o 
   1   3   1    25636.73    27652.19    600.36 o 
   2   3   1      142.76      139.33      5.88 o 
   3   3   1     4146.75     4189.20     93.96 o 
   4   3   1     5097.11     5412.34    121.15 o 
   5   3   1      449.95      383.49     18.79 o 
   6   3   1      474.26      468.33     15.58 o 
   7   3   1      250.43      240.77     18.11 o 
   8   3   1      295.66      294.98     21.46 o 
   9   3   1      600.04      536.55     31.77 o 
  10   3   1       23.47       15.17     11.22 o 
 -11   4   1      488.71      388.11     21.84 o 
 -10   4   1        0.53        3.98      6.32 o 
  -9   4   1      532.47      451.64     22.73 o 
  -8   4   1      376.59      373.85     20.67 o 
  -7   4   1       16.24       14.73      6.64 o 
  -6   4   1     3670.31     3745.43    121.73 o 
  -5   4   1      519.21      502.03     21.72 o 
  -4   4   1     2237.07     2070.81     47.33 o 
  -3   4   1     1344.94     1280.48     28.71 o 
  -2   4   1     2926.24     2974.61     54.35 o 
  -1   4   1     1469.47     1426.69     33.69 o 
   0   4   1     5661.71     5656.99    165.19 o 
   1   4   1      104.06       92.41      8.16 o 
   2   4   1    15980.32    16968.56    370.18 o 
   3   4   1     2048.25     2118.50     49.88 o 
   4   4   1        3.45        5.69      3.19 o 
   5   4   1     1047.89     1061.53     36.02 o 
   6   4   1      341.39      327.43     13.15 o 
   7   4   1      380.90      404.45     25.07 o 
   8   4   1      226.56      228.67     19.98 o 
   9   4   1      197.88      195.06     20.23 o 
  10   4   1       55.97       61.26     15.87 o 
 -11   5   1       14.90       18.43      7.55 o 
 -10   5   1      424.25      295.05     17.64 o 
  -9   5   1      103.74      134.41     13.81 o 
  -8   5   1     1082.29     1177.82     46.37 o 
  -7   5   1     1436.68     1432.21     52.82 o 
  -6   5   1        0.72        5.33      2.48 o 
  -5   5   1       29.75       34.39      4.47 o 
  -4   5   1      259.56      279.01      9.36 o 
  -3   5   1      429.26      388.61      9.15 o 
  -2   5   1     2776.71     2655.78     60.77 o 
  -1   5   1     1158.02     1074.49     26.84 o 
   0   5   1       88.22       88.52      6.89 o 
   1   5   1     1350.33     1566.58     38.76 o 
   2   5   1     5032.68     5736.03    128.67 o 
   3   5   1     1042.23      953.24     25.46 o 
   4   5   1       41.12       40.93     12.11 o 
   5   5   1      550.72      546.68     17.52 o 
   6   5   1       13.20       18.65      8.28 o 
   7   5   1       24.28       28.64     10.43 o 
   8   5   1       76.19       65.78     14.13 o 
   9   5   1      372.77      383.81     28.58 o 
 -11   6   1      288.72      188.77     14.95 o 
  -9   6   1       26.11       21.84      8.69 o 
  -8   6   1        3.02        0.00      5.56 o 
  -7   6   1       11.29        6.42      5.44 o 
  -6   6   1      642.01      622.02     27.25 o 
  -5   6   1      627.55      589.90     21.45 o 
  -4   6   1     3502.41     3436.04     63.57 o 
  -3   6   1       15.36       18.16      2.30 o 
  -2   6   1      147.65      128.99      7.21 o 
  -1   6   1     5420.87     5234.08    117.55 o 
   0   6   1     1419.44     1561.37     41.84 o 
   1   6   1       12.17       24.37      6.43 o 
   2   6   1     5894.92     6207.53    139.89 o 
   3   6   1       18.12       30.01      4.96 o 
   4   6   1       88.26       92.91      7.07 o 
   5   6   1      758.57      749.37     22.75 o 
   6   6   1        2.46        0.13      7.68 o 
   7   6   1      380.84      336.46     23.71 o 
   8   6   1        1.52        0.00      8.85 o 
   9   6   1       78.99       80.45     16.56 o 
 -10   7   1      746.18      814.90     38.34 o 
  -9   7   1      120.87      123.94     13.53 o 
  -8   7   1       20.64       25.10      8.28 o 
  -7   7   1      436.63      379.19     21.05 o 
  -6   7   1        7.80        4.87      5.03 o 
  -5   7   1       76.17       53.54      5.27 o 
  -4   7   1     2595.65     2497.35     59.19 o 
  -3   7   1     1470.81     1379.46     42.64 o 
  -2   7   1      855.55      843.75     30.16 o 
  -1   7   1      281.79      266.12     10.45 o 
   0   7   1     1217.07     1335.23     34.30 o 
   1   7   1      848.48      933.27     26.18 o 
   2   7   1      342.26      344.86     13.73 o 
   3   7   1     3286.27     3344.74     79.24 o 
   4   7   1        2.69        9.56      5.31 o 
   5   7   1      187.33      175.34     15.87 o 
   6   7   1      307.05      239.57     20.61 o 
   7   7   1       55.18       55.44     13.56 o 
   8   7   1      256.91      275.13     24.88 o 
 -10   8   1       67.23       99.73     13.75 o 
  -9   8   1       47.93       65.05     11.28 o 
  -8   8   1       19.23       33.41      9.10 o 
  -7   8   1      282.29      279.84     18.30 o 
  -6   8   1     1331.48     1244.89     48.81 o 
  -5   8   1       27.97       28.23      4.86 o 
  -4   8   1       47.54       42.61      5.04 o 
  -3   8   1     1084.17      983.57     36.79 o 
  -2   8   1      173.08      157.46      9.67 o 
  -1   8   1     1704.21     1606.91     40.42 o 
   0   8   1      176.34      178.91      9.09 o 
   1   8   1       11.81       11.25      8.33 o 
   2   8   1      101.32      111.17     11.95 o 
   3   8   1      233.34      215.36     12.07 o 
   4   8   1        5.53        6.49      5.77 o 
   5   8   1      891.50      790.82     38.28 o 
   6   8   1      331.10      314.83     24.02 o 
   7   8   1       45.99       31.58     12.20 o 
   8   8   1        5.78        0.00     12.49 o 
 -10   9   1      617.45      692.51     35.59 o 
  -9   9   1      181.23      217.16     18.27 o 
  -8   9   1       38.51       45.52     10.34 o 
  -7   9   1       16.47       23.23      8.35 o 
  -6   9   1       58.08       38.31      9.39 o 
  -5   9   1     1332.26     1395.58     54.62 o 
  -4   9   1      187.59      179.70     14.83 o 
  -3   9   1      383.52      346.32     21.02 o 
  -2   9   1       29.64       27.65      4.75 o 
  -1   9   1       10.14       19.40     10.13 o 
   0   9   1      662.30      673.55     31.75 o 
   1   9   1     1095.30     1095.64     30.54 o 
   2   9   1        2.72        4.20      5.23 o 
   3   9   1     3482.03     3444.61    160.37 o 
   4   9   1      128.47      113.54     15.27 o 
   5   9   1       65.28       65.84     13.85 o 
   6   9   1      377.99      417.41     28.67 o 
   7   9   1        7.61        1.20     11.76 o 
  -9  10   1      153.26      194.46     18.56 o 
  -8  10   1       99.53      100.84     13.97 o 
  -7  10   1     1426.73     1481.87     59.87 o 
  -6  10   1      251.43      219.66     17.89 o 
  -5  10   1      330.69      306.65     21.05 o 
  -4  10   1      335.67      280.41     19.85 o 
  -3  10   1      607.22      610.51     31.01 o 
  -2  10   1       80.82       85.60     12.07 o 
  -1  10   1     1599.29     1700.64     63.76 o 
   0  10   1       92.31       91.23     11.57 o 
   1  10   1       16.36       10.14      5.52 o 
   2  10   1      469.66      454.57     17.75 o 
   3  10   1       35.29       47.64      7.91 o 
   4  10   1     1136.37     1053.34     47.45 o 
   5  10   1        7.55       14.70     11.85 o 
   6  10   1       13.86        3.26     11.41 o 
  -8  11   1      106.49      104.76     15.55 o 
  -7  11   1       68.99       63.69     12.58 o 
  -6  11   1      188.01      174.64     17.86 o 
  -5  11   1      150.03      135.89     15.87 o 
  -4  11   1        9.73        0.00      7.71 o 
  -3  11   1      672.63      651.99     33.51 o 
  -2  11   1       60.00       55.00     11.22 o 
  -1  11   1       23.98       19.25      9.42 o 
   0  11   1      904.01      972.32     41.82 o 
   1  11   1       79.33       89.58     12.64 o 
   2  11   1      181.08      152.58     14.54 o 
   4  11   1       29.57       14.92     12.11 o 
   5  11   1      151.55      133.62     19.09 o 
  -7  12   1       91.02       87.81     15.58 o 
  -6  12   1       46.10       49.75     13.50 o 
  -5  12   1       17.11        3.10      9.86 o 
  -4  12   1      281.58      346.29     24.85 o 
  -3  12   1      236.98      237.14     20.45 o 
  -2  12   1      241.90      270.80     22.06 o 
  -1  12   1      259.73      281.58     21.37 o 
   0  12   1        7.43       10.91      9.07 o 
   1  12   1      312.56      335.41     22.66 o 
   2  12   1       67.27       71.91     12.58 o 
  -6  13   1       69.20       65.69     15.80 o 
  -5  13   1       94.50       75.01     15.84 o 
  -4  13   1        4.77        1.04     10.21 o 
  -3  13   1       15.96       16.22     10.75 o 
  -2  13   1      149.12      180.75     19.16 o 
  -1  13   1       52.38       82.53     14.51 o 
   0  13   1       93.11      107.38     15.01 o 
   1  13   1        1.20       12.45      9.74 o 
  -4  14   1      221.27      235.81     23.36 o 
  -3  14   1       27.18       18.90     12.58 o 
  -2  14   1       36.81       51.02     13.97 o 
  -1  14   1        0.73        0.00      9.29 o 
   0 -14   2        2.27       12.23     11.63 o 
   1 -14   2      250.02      270.11     23.49 o 
   2 -14   2       12.38       22.76     12.90 o 
   3 -14   2      145.56      177.17     20.89 o 
  -3 -13   2       62.28       78.90     14.67 o 
  -2 -13   2       97.61       96.47     15.14 o 
  -1 -13   2      185.42      184.57     18.90 o 
   0 -13   2       32.63       54.05     12.87 o 
   1 -13   2       43.04       49.31     12.17 o 
   2 -13   2       92.56      100.27     15.17 o 
   3 -13   2       72.96       72.70     14.64 o 
   4 -13   2       52.29       55.63     13.75 o 
   5 -13   2        0.78        4.27      9.70 o 
  -4 -12   2       52.21       63.79     14.64 o 
  -3 -12   2        8.51        4.39      9.80 o 
  -2 -12   2      690.82      679.61     34.90 o 
  -1 -12   2       46.35       57.97     12.11 o 
   0 -12   2      291.75      312.02     22.16 o 
   1 -12   2       68.31       96.76     13.72 o 
   2 -12   2       37.08       28.29     10.56 o 
   3 -12   2      252.08      284.08     23.01 o 
   4 -12   2       61.54       77.48     13.85 o 
   5 -12   2        3.51        0.00      8.28 o 
   6 -12   2       45.00       48.58     13.43 o 
   7 -12   2        3.71        0.00      8.63 o 
  -5 -11   2       33.83       46.56     14.00 o 
  -4 -11   2      781.36      723.61     37.62 o 
  -3 -11   2      494.49      553.62     31.39 o 
  -2 -11   2        7.45        4.90      8.98 o 
  -1 -11   2      104.24       85.25     12.55 o 
   0 -11   2       43.38       21.40      8.63 o 
   1 -11   2      729.52      796.95     37.20 o 
   2 -11   2     1067.08     1173.64     49.75 o 
   3 -11   2      146.35      134.41     15.49 o 
   4 -11   2      265.48      244.60     20.17 o 
   5 -11   2        6.55        0.00      7.18 o 
   6 -11   2       68.36       32.43     10.72 o 
   7 -11   2      504.16      503.17     30.47 o 
   8 -11   2       72.25       74.03     14.16 o 
  -6 -10   2       42.82       44.10     12.68 o 
  -5 -10   2      391.42      410.26     26.84 o 
  -4 -10   2       13.89       19.38     10.15 o 
  -3 -10   2      316.96      306.30     22.22 o 
  -2 -10   2      327.34      365.73     22.92 o 
  -1 -10   2      223.18      202.81     16.69 o 
   0 -10   2     1679.42     1718.88     64.52 o 
   1 -10   2      681.74      747.19     34.83 o 
   2 -10   2      203.24      217.13     17.95 o 
   3 -10   2      612.95      591.64     20.53 o 
   4 -10   2       13.41       11.06      8.03 o 
   5 -10   2     1528.46     1468.85     59.71 o 
   6 -10   2      552.05      555.32     30.54 o 
   7 -10   2       36.49       36.98     11.00 o 
   8 -10   2      229.47      238.53     19.76 o 
  -8  -9   2        1.56        7.43     12.42 o 
  -7  -9   2      150.74      138.70     17.20 o 
  -6  -9   2        7.48        6.15      7.10 o 
  -5  -9   2      233.45      211.40     12.92 o 
  -4  -9   2      942.15      918.89     32.81 o 
  -3  -9   2        4.95        0.00      7.62 o 
  -2  -9   2       86.44       64.93     10.91 o 
  -1  -9   2       59.32       62.46     11.19 o 
   0  -9   2      315.03      329.15     20.51 o 
   1  -9   2      697.06      775.71     35.09 o 
   2  -9   2     1656.84     1683.91     43.79 o 
   3  -9   2      294.54      300.93     12.96 o 
   4  -9   2      406.15      380.20     38.71 o 
   5  -9   2        0.16        0.00      6.04 o 
   6  -9   2      474.86      490.14     26.74 o 
   7  -9   2      534.38      464.92     26.20 o 
   8  -9   2       24.24       14.73      8.38 o 
   9  -9   2      176.85      204.39     18.27 o 
  -8  -8   2      337.90      384.38     27.50 o 
  -7  -8   2      216.22      201.40     13.17 o 
  -6  -8   2      191.16      177.07     11.60 o 
  -5  -8   2      560.23      550.66     26.16 o 
  -4  -8   2      134.25      130.97      9.14 o 
  -3  -8   2       60.06       55.31      7.78 o 
  -2  -8   2       33.42       26.51      5.15 o 
  -1  -8   2      542.34      579.70     39.88 o 
   0  -8   2      329.30      342.81     19.88 o 
   1  -8   2      202.46      176.89     14.35 o 
   2  -8   2      175.95      157.10      8.70 o 
   3  -8   2      774.87      760.53     26.11 o 
   4  -8   2      292.53      300.41     11.80 o 
   5  -8   2     4235.40     4092.63     94.36 o 
   6  -8   2        5.78        0.00      5.34 o 
   7  -8   2       26.32       33.60      8.63 o 
   8  -8   2      117.54       93.15     11.95 o 
   9  -8   2       15.71        9.67      8.25 o 
  -9  -7   2       23.48       19.53     12.58 o 
  -8  -7   2      101.11       96.79     10.66 o 
  -7  -7   2      268.78      292.09     14.71 o 
  -6  -7   2        8.45        7.45      7.95 o 
  -5  -7   2       77.06       70.77     13.39 o 
  -4  -7   2      553.60      541.55     18.06 o 
  -3  -7   2       65.05       63.36      5.97 o 
  -2  -7   2      407.05      431.62     14.60 o 
  -1  -7   2     5721.73     6062.52    136.33 o 
   0  -7   2      826.65      867.54     40.70 o 
   1  -7   2     2315.72     2385.74     85.06 o 
   2  -7   2        4.44        1.58      4.09 o 
   3  -7   2       97.33      103.61      6.43 o 
   4  -7   2     1236.43     1153.76     30.05 o 
   5  -7   2      152.36      148.79      8.88 o 
   6  -7   2      295.87      290.32     11.43 o 
   7  -7   2       77.13       66.54      9.36 o 
   8  -7   2      113.72      128.65     12.99 o 
   9  -7   2      109.58      121.26     13.72 o 
  -9  -6   2      205.57      196.33     20.45 o 
  -8  -6   2      483.53      533.29     48.21 o 
  -7  -6   2      645.26      622.28     21.75 o 
  -6  -6   2      833.82      784.13     24.18 o 
  -5  -6   2      512.09      474.07     18.81 o 
  -4  -6   2      325.89      329.65     12.51 o 
  -3  -6   2     4104.89     4147.50     94.58 o 
  -2  -6   2     1694.54     1564.39     38.32 o 
  -1  -6   2     1585.78     1715.58     41.58 o 
   0  -6   2     3055.16     3341.25     76.53 o 
   1  -6   2      407.04      378.80      9.38 o 
   2  -6   2      645.65      567.07     34.03 o 
   3  -6   2     1673.16     1582.36     38.59 o 
   4  -6   2      893.41      866.94     23.09 o 
   5  -6   2       84.62       90.54      5.97 o 
   6  -6   2        1.94        4.70      3.31 o 
   7  -6   2      340.75      312.09     12.18 o 
   8  -6   2     1232.04     1231.77     48.08 o 
   9  -6   2       37.76       42.36      9.93 o 
 -10  -5   2       59.84       51.59     13.88 o 
  -9  -5   2       10.41        5.50      9.45 o 
  -8  -5   2        9.23        5.76     13.53 o 
  -7  -5   2     1291.27     1246.09     34.60 o 
  -6  -5   2     1038.06     1008.16     28.39 o 
  -5  -5   2      619.44      582.93     28.15 o 
  -4  -5   2     2743.90     2737.21     64.14 o 
  -3  -5   2       18.71       24.69      7.38 o 
  -2  -5   2     5555.51     5697.54    126.71 o 
  -1  -5   2    12629.93    13314.30    291.07 o 
   0  -5   2     1877.93     1929.07     37.08 o 
   1  -5   2      875.00      860.46     17.54 o 
   2  -5   2     4306.25     4630.61    103.45 o 
   3  -5   2     5504.12     5624.38    124.74 o 
   4  -5   2     3517.84     3562.66     80.67 o 
   5  -5   2     1463.87     1363.30     57.37 o 
   6  -5   2     6648.10     6662.65    148.25 o 
   7  -5   2       97.62       97.51      6.96 o 
   8  -5   2        0.32        1.38      4.48 o 
   9  -5   2      768.98      795.49     35.50 o 
 -10  -4   2      113.35      109.50     15.30 o 
  -9  -4   2      245.25      239.59     13.56 o 
  -8  -4   2      453.49      431.54     17.00 o 
  -7  -4   2      230.43      235.11     15.43 o 
  -6  -4   2      178.46      152.90     12.01 o 
  -5  -4   2      459.40      421.80     20.04 o 
  -4  -4   2     2216.64     2405.77     79.56 o 
  -3  -4   2     9208.58     9578.59    296.41 o 
  -2  -4   2      275.28      240.06      8.07 o 
  -1  -4   2       46.22       57.45      3.49 o 
   0  -4   2       27.73       33.66      2.22 o 
   1  -4   2     1470.92     1446.14     50.65 o 
   2  -4   2     6105.40     6223.13    136.98 o 
   3  -4   2     2808.53     2619.37     59.58 o 
   4  -4   2      175.57      151.64      6.58 o 
   5  -4   2        0.52        1.99      2.43 o 
   6  -4   2       35.90       34.99      6.70 o 
   7  -4   2     3489.86     3791.83    123.91 o 
   8  -4   2      970.01      976.87     39.45 o 
  10  -4   2       18.84       20.23      7.30 o 
 -11  -3   2        2.61        5.63      8.19 o 
 -10  -3   2       67.54       44.32     10.91 o 
  -9  -3   2      416.36      455.25     24.69 o 
  -8  -3   2       24.02       19.66      7.93 o 
  -7  -3   2     1873.81     1753.72     61.48 o 
  -6  -3   2       30.25       29.74      6.29 o 
  -5  -3   2      363.19      340.41     16.85 o 
  -4  -3   2      101.50       83.39      7.65 o 
  -3  -3   2       37.09       32.53      4.80 o 
  -2  -3   2      362.39      423.76     17.13 o 
  -1  -3   2       54.34       37.62      3.20 o 
   0  -3   2     5409.75     5855.03    105.71 o 
   1  -3   2     3269.35     3255.95     99.57 o 
   2  -3   2      999.67     1008.73     24.26 o 
   3  -3   2     1726.97     1776.72     41.07 o 
   4  -3   2     3505.54     3607.16    114.52 o 
   5  -3   2     1367.53     1424.72     49.12 o 
   6  -3   2     3508.07     3768.66    121.51 o 
   7  -3   2      343.48      386.05     19.82 o 
   8  -3   2      439.60      344.64     17.42 o 
   9  -3   2      770.74      610.04     29.08 o 
  10  -3   2        0.43        4.39      6.67 o 
  11  -3   2      226.19      183.53     16.56 o 
 -11  -2   2      238.01      211.69     17.89 o 
 -10  -2   2      234.88      250.26     19.57 o 
  -9  -2   2      335.80      357.00     21.75 o 
  -8  -2   2      183.05      180.87     14.60 o 
  -7  -2   2     1563.36     1482.69     53.07 o 
  -6  -2   2     5947.00     5690.16    179.80 o 
  -5  -2   2     1381.34     1422.26     49.19 o 
  -4  -2   2      194.84      215.67     11.76 o 
  -3  -2   2      993.77      920.83     32.40 o 
  -2  -2   2       81.13       76.31      6.20 o 
  -1  -2   2     5866.90     6188.32    135.35 o 
   0  -2   2    13195.60    13651.91    295.47 o 
   1  -2   2      155.92      131.15      3.81 o 
   2  -2   2     1814.14     1844.30     41.78 o 
   3  -2   2     2694.23     2937.79     92.68 o 
   4  -2   2        2.16        0.00      2.53 o 
   5  -2   2      373.47      428.41     18.24 o 
   6  -2   2       57.80       55.16      6.67 o 
   7  -2   2     3683.63     3362.79    109.34 o 
   8  -2   2      157.02      133.74     12.80 o 
   9  -2   2      326.26      307.19     19.57 o 
  10  -2   2       11.80       11.70      8.00 o 
  11  -2   2       56.41       42.70     10.72 o 
 -10  -1   2      445.76      390.70     23.68 o 
  -9  -1   2     1287.77     1349.71     52.19 o 
  -8  -1   2      339.83      368.13     20.55 o 
  -7  -1   2      908.31      794.77     32.40 o 
  -6  -1   2      217.50      234.80     13.88 o 
  -5  -1   2     4252.45     4701.63    149.01 o 
  -4  -1   2      768.05      708.22     26.46 o 
  -3  -1   2       15.86       34.14      4.08 o 
  -2  -1   2     7565.49     7982.42    245.48 o 
  -1  -1   2     8592.36     9047.32    160.65 o 
   0  -1   2       29.05       36.87      1.65 o 
   1  -1   2    14778.49    16110.09    350.16 o 
   2  -1   2     5794.67     6371.50    139.57 o 
   3  -1   2     4368.78     4681.40    103.77 o 
   4  -1   2     1281.85     1302.92     48.49 o 
   5  -1   2      787.79      808.17     34.14 o 
   6  -1   2      129.42      133.61      7.76 o 
   7  -1   2       44.08       42.52      5.64 o 
   8  -1   2      200.99      199.90     15.96 o 
   9  -1   2      379.35      376.09     23.26 o 
  10  -1   2        0.18        0.00      7.30 o 
 -11   0   2      386.62      387.79     24.72 o 
 -10   0   2        0.97        0.00      7.78 o 
  -9   0   2       37.35       31.48      9.58 o 
  -8   0   2        3.79        5.28      6.95 o 
  -7   0   2       76.93       70.65      9.51 o 
  -6   0   2     4560.38     4592.29    147.43 o 
  -5   0   2     7125.77     7511.30    234.64 o 
  -4   0   2      929.66      966.79     34.45 o 
  -3   0   2      114.31      101.72      6.92 o 
  -2   0   2     1773.63     1792.56     40.76 o 
  -1   0   2     6396.14     6787.94    121.01 o 
   0   0   2    10351.04    10938.16    194.40 o 
   1   0   2       16.37       19.87      3.27 o 
   2   0   2       99.06       82.42     14.34 o 
   3   0   2       96.66      107.26      4.77 o 
   4   0   2     3434.83     3762.59     85.02 o 
   5   0   2     3884.33     4306.92     97.72 o 
   6   0   2     1179.12     1190.50     31.21 o 
   7   0   2      951.63      983.61     41.16 o 
   8   0   2      638.85      679.68     32.75 o 
   9   0   2      797.08      790.09     37.68 o 
  10   0   2      724.46      632.13     33.79 o 
 -11   1   2       82.09       51.18     12.33 o 
 -10   1   2      401.51      407.55     24.53 o 
  -9   1   2      249.13      240.90     17.54 o 
  -8   1   2      273.34      288.76     18.24 o 
  -7   1   2     2133.95     2213.67     77.13 o 
  -6   1   2      541.70      567.05     25.48 o 
  -5   1   2     9484.29    11859.78    367.28 o 
  -4   1   2     3066.39     3474.12    111.20 o 
  -3   1   2    16122.43    18606.92    569.64 o 
  -2   1   2    13678.29    13974.74    303.66 o 
  -1   1   2     1049.43     1014.19     18.87 o 
   0   1   2       49.72       58.07      3.33 o 
   1   1   2     4061.48     4187.54     93.66 o 
   2   1   2      344.31      343.56      9.52 o 
   3   1   2    11468.97    12336.65    269.51 o 
   4   1   2     5713.92     5927.75    131.84 o 
   5   1   2      484.83      477.76     14.73 o 
   6   1   2      133.16      119.01     13.75 o 
   7   1   2       97.40      107.79     12.39 o 
   8   1   2     2006.56     2106.55     78.77 o 
   9   1   2      439.20      428.00     26.96 o 
  10   1   2        1.61        1.74      8.85 o 
 -11   2   2        1.89       14.45      8.79 o 
 -10   2   2        0.22        5.03      7.27 o 
  -9   2   2        2.12        0.00      6.10 o 
  -8   2   2      273.61      291.29     18.14 o 
  -7   2   2        2.18        0.00      5.69 o 
  -6   2   2     3297.66     3180.87    105.13 o 
  -4   2   2     1064.16     1052.80     36.98 o 
  -3   2   2       72.19       72.35      3.99 o 
  -2   2   2    18198.56    18740.72    406.66 o 
  -1   2   2    24340.23    24455.50    944.39 o 
   0   2   2    14852.12    14804.29    878.87 o 
   1   2   2     3292.21     3343.02     75.09 o 
   2   2   2     2252.30     2382.42    134.96 o 
   3   2   2     1046.91     1058.22     26.03 o 
   4   2   2     3207.09     3352.59     76.49 o 
   5   2   2     2686.93     2653.51    104.09 o 
   6   2   2      460.38      495.71     25.51 o 
   7   2   2      751.64      778.52     36.26 o 
   8   2   2      238.70      248.58     20.96 o 
   9   2   2       16.14        7.62      9.58 o 
  10   2   2       70.13      101.82     16.15 o 
 -11   3   2       70.96       70.77     11.66 o 
 -10   3   2      505.91      446.30     24.69 o 
  -9   3   2      239.76      230.40     16.82 o 
  -8   3   2       73.22       84.81     10.12 o 
  -6   3   2      658.03      658.97     27.69 o 
  -5   3   2     5306.77     5629.12    177.55 o 
  -4   3   2     4744.09     5055.13    112.86 o 
  -3   3   2     3422.86     3585.84     65.08 o 
  -2   3   2     3396.16     3796.39     84.53 o 
  -1   3   2    18074.88    18907.53    418.75 o 
   0   3   2    27017.90    28056.04   1300.68 o 
   1   3   2      874.40      901.46     23.03 o 
   2   3   2      124.43      117.36      5.66 o 
   3   3   2    10384.90    10862.08    238.34 o 
   4   3   2      267.42      236.43     10.92 o 
   5   3   2       53.85       58.75     11.90 o 
   6   3   2      263.95      281.80     19.47 o 
   7   3   2      353.20      353.21     23.61 o 
   8   3   2      430.48      437.01     27.66 o 
   9   3   2      479.15      519.82     32.56 o 
  10   3   2      216.80      217.57     22.06 o 
 -11   4   2       34.17       34.77      9.10 o 
 -10   4   2        8.44       24.31      8.12 o 
  -9   4   2     1270.05     1024.48     41.16 o 
  -7   4   2       76.45       61.80      8.82 o 
  -6   4   2      557.11      513.12     23.14 o 
  -5   4   2      286.28      337.37     16.85 o 
  -4   4   2     3148.78     3234.66     59.36 o 
  -3   4   2     2654.39     2731.22     50.22 o 
  -2   4   2       91.72       88.81      4.65 o 
  -1   4   2    13166.00    13243.30    547.66 o 
   0   4   2     4138.21     4493.39    100.73 o 
   1   4   2        7.36        6.53      4.19 o 
   2   4   2     1876.81     1853.80     47.35 o 
   3   4   2     4564.68     4924.42    110.76 o 
   4   4   2      649.77      594.31     30.66 o 
   5   4   2        6.22        8.91      6.48 o 
   6   4   2        6.94       12.71      7.65 o 
   7   4   2        0.23        0.00      8.19 o 
   8   4   2       36.43       21.37     10.91 o 
   9   4   2        1.03        0.00      9.83 o 
 -11   5   2      490.93      367.43     21.68 o 
 -10   5   2      552.62      428.91     22.76 o 
  -8   5   2      676.67      681.60     31.33 o 
  -7   5   2       33.14       25.92      6.86 o 
  -6   5   2      336.61      320.18     17.16 o 
  -5   5   2     6055.80     5916.23    107.31 o 
  -4   5   2     5298.12     5451.69     98.70 o 
  -3   5   2        3.24        8.36      2.41 o 
  -2   5   2      824.14      805.02     20.99 o 
  -1   5   2      609.21      627.46     17.33 o 
   0   5   2     2659.15     2566.42    110.08 o 
   1   5   2     8730.13     9789.81    216.38 o 
   2   5   2       29.01       34.73      4.59 o 
   3   5   2       66.82       64.36      5.58 o 
   4   5   2        7.92        2.15      3.57 o 
   5   5   2      464.63      439.66     24.12 o 
   6   5   2      913.19      903.51     40.65 o 
   7   5   2       32.21       38.06     11.35 o 
   8   5   2      283.63      243.62     22.03 o 
   9   5   2       10.89        3.26     11.44 o 
 -11   6   2      195.43      143.79     13.59 o 
  -9   6   2      947.45     1035.54     44.00 o 
  -8   6   2       35.48       22.16      7.74 o 
  -7   6   2      198.33      154.57     12.71 o 
  -6   6   2     1237.60     1154.55     43.62 o 
  -5   6   2        8.83       12.53      4.85 o 
  -4   6   2     1619.25     1586.85     46.44 o 
  -3   6   2     6389.66     6649.57    148.16 o 
  -2   6   2     6245.79     5985.73    145.50 o 
  -1   6   2      999.57      974.48     25.66 o 
   0   6   2      240.47      211.26      9.31 o 
   1   6   2     3327.81     3685.72     85.26 o 
   2   6   2      614.57      670.60     47.21 o 
   3   6   2       11.55       15.93      4.63 o 
   4   6   2     1332.86     1273.49     33.88 o 
   5   6   2      689.78      606.18     30.44 o 
   6   6   2       17.25       14.73     10.08 o 
   7   6   2      618.44      602.61     33.57 o 
   8   6   2      153.69      126.31     18.02 o 
 -11   7   2      107.49       98.65     13.09 o 
 -10   7   2       17.88       24.97      9.83 o 
  -9   7   2       84.15       77.79     11.66 o 
  -8   7   2       85.22       82.28     11.13 o 
  -7   7   2      121.10      114.08     11.73 o 
  -6   7   2      358.45      316.98     18.33 o 
  -5   7   2     3513.41     3471.95    157.53 o 
  -4   7   2      191.47      202.17      9.14 o 
  -3   7   2      300.95      302.25     23.66 o 
  -2   7   2      286.79      259.65     10.22 o 
  -1   7   2     2591.00     2546.25     79.93 o 
   0   7   2     3146.78     3360.41     78.32 o 
   1   7   2      608.85      629.44     19.56 o 
   2   7   2      150.90      163.36     28.02 o 
   3   7   2     1414.31     1500.20     39.61 o 
   4   7   2      391.36      375.87     23.11 o 
   5   7   2     1456.91     1370.80     56.01 o 
   6   7   2      967.27      865.07     41.38 o 
   7   7   2      144.92      143.98     18.33 o 
   8   7   2       53.74       47.70     14.60 o 
 -10   8   2       13.70        8.85      8.66 o 
  -9   8   2      790.56      834.15     38.31 o 
  -8   8   2       89.50       89.58     11.82 o 
  -7   8   2       21.28       31.67      8.12 o 
  -6   8   2      170.17      166.99      9.78 o 
  -5   8   2      179.95      179.71      9.51 o 
  -4   8   2      894.84      859.60     24.53 o 
  -3   8   2       43.33       44.32      5.07 o 
  -2   8   2      483.71      425.12     14.60 o 
  -1   8   2       20.75       14.75      5.48 o 
   0   8   2        4.73        1.90      4.44 o 
   1   8   2       69.17      159.63     14.22 o 
   2   8   2     1265.50     1377.78     37.03 o 
   3   8   2     1610.21     1584.64     42.18 o 
   4   8   2      865.47      837.13     39.23 o 
   5   8   2       93.40       72.64     14.19 o 
   6   8   2        4.43        7.55     10.81 o 
   7   8   2      190.49      184.38     21.02 o 
 -10   9   2       13.46        5.69      8.72 o 
  -9   9   2       34.31       46.09     11.10 o 
  -8   9   2      802.50      831.59     38.28 o 
  -7   9   2      390.65      357.32     21.94 o 
  -6   9   2       44.37       50.29      9.80 o 
  -5   9   2       20.10       17.37      4.89 o 
  -4   9   2       25.76       31.03      7.95 o 
  -3   9   2       58.84       56.73      8.66 o 
  -2   9   2     1285.62     1287.93     34.47 o 
  -1   9   2       11.08       16.79      4.58 o 
   0   9   2      136.94      136.68     11.87 o 
   1   9   2      262.48      265.35     23.06 o 
   2   9   2        7.39        6.25      5.63 o 
   3   9   2      114.39      124.92     15.30 o 
   4   9   2        9.38       13.81     10.97 o 
   5   9   2      168.02      205.02     20.61 o 
   6   9   2        7.16        7.52     12.26 o 
  -9  10   2      434.22      422.91     26.81 o 
  -8  10   2        5.15        4.55      7.59 o 
  -7  10   2      437.79      410.80     25.67 o 
  -6  10   2       75.59       78.46     12.55 o 
  -5  10   2       36.44       40.46     10.37 o 
  -4  10   2      354.73      355.11     22.63 o 
  -3  10   2      689.04      669.06     32.31 o 
  -2  10   2        4.61        0.00      5.74 o 
  -1  10   2      703.27      772.12     23.79 o 
   0  10   2      308.61      309.06     15.73 o 
   1  10   2     1125.73     1223.53     34.23 o 
   2  10   2      285.08      314.50     14.86 o 
   3  10   2       14.57        9.20     10.84 o 
   4  10   2       33.38       12.49     11.76 o 
   5  10   2      403.27      364.02     27.50 o 
   6  10   2       12.16        7.97     12.33 o 
  -9  11   2      135.94      122.43     16.75 o 
  -8  11   2      621.01      659.10     35.53 o 
  -7  11   2       89.30       92.30     14.70 o 
  -6  11   2       34.35       41.44     11.44 o 
  -5  11   2      240.99      221.21     19.82 o 
  -4  11   2      210.54      201.54     18.11 o 
  -3  11   2      908.43      968.27     43.24 o 
  -2  11   2     1064.22     1131.19     48.17 o 
  -1  11   2      279.83      332.73     22.32 o 
   0  11   2      338.38      332.95     21.78 o 
   1  11   2       33.24       28.86      9.45 o 
   2  11   2      613.44      740.05     35.97 o 
   3  11   2      680.85      653.66     34.55 o 
   4  11   2       47.77       32.43     13.40 o 
   5  11   2        2.18        0.00     10.72 o 
  -8  12   2        0.43        0.00      9.26 o 
  -7  12   2       50.71       54.05     13.34 o 
  -6  12   2       22.75        6.16      9.29 o 
  -5  12   2      149.39      146.67     17.58 o 
  -4  12   2      341.86      335.25     24.40 o 
  -3  12   2        5.24       13.43      9.67 o 
  -2  12   2        2.77       12.87      9.20 o 
  -1  12   2      307.92      304.91     22.47 o 
   0  12   2       61.22       99.57     13.94 o 
   1  12   2      211.61      237.64     19.31 o 
  -6  13   2       63.30       69.48     16.22 o 
  -5  13   2       13.12        3.64     10.56 o 
  -4  13   2       24.52        9.74     11.73 o 
  -3  13   2      175.37      175.18     19.12 o 
  -2  13   2        2.07        2.05      9.07 o 
  -1  13   2      119.60      136.71     16.34 o 
   0  13   2       97.76       98.24     14.64 o 
  -3  14   2        4.88        1.36     11.13 o 
  -2  14   2        7.13        8.44     10.27 o 
   0 -14   3       15.22       21.78     11.38 o 
   1 -14   3      199.35      199.77     19.82 o 
   2 -14   3       93.93      114.27     17.29 o 
  -3 -13   3        3.78        0.00     10.15 o 
  -2 -13   3       23.45       11.89     11.03 o 
  -1 -13   3      189.66      209.76     19.47 o 
   0 -13   3       27.15       39.86     12.23 o 
   1 -13   3      380.40      380.58     25.67 o 
   2 -13   3      108.85      109.56     15.68 o 
   3 -13   3        0.07        0.00      8.95 o 
   4 -13   3      110.94      121.45     16.97 o 
   5 -13   3       32.68       44.70     13.34 o 
  -4 -12   3       34.39       39.58     14.19 o 
  -3 -12   3      291.99      352.58     26.62 o 
  -2 -12   3      433.23      443.17     28.23 o 
  -1 -12   3        0.11        0.76      9.04 o 
   0 -12   3       38.17       65.46     12.96 o 
   1 -12   3        8.10        9.58      9.17 o 
   2 -12   3      163.61      190.13     18.56 o 
   3 -12   3      220.39      268.34     22.00 o 
   4 -12   3       53.63       65.50     13.56 o 
   5 -12   3       28.84       28.99     12.04 o 
   6 -12   3        0.07        0.00      7.33 o 
  -6 -11   3      119.07      121.26     18.68 o 
  -5 -11   3      118.03      119.07     17.92 o 
  -4 -11   3      205.26      241.50     22.10 o 
  -3 -11   3       60.69       81.68     14.73 o 
  -2 -11   3      737.08      742.71     37.49 o 
  -1 -11   3     1037.90     1046.95     45.17 o 
   0 -11   3       47.07       42.77     10.59 o 
   1 -11   3       16.66       23.96      9.70 o 
   2 -11   3       89.08       99.54     13.47 o 
   3 -11   3       26.37       10.08      9.01 o 
   4 -11   3      380.37      424.87     26.90 o 
   5 -11   3      232.91      184.35     18.93 o 
   6 -11   3      257.92      237.80     21.40 o 
   7 -11   3       43.64       30.54     11.03 o 
  -7 -10   3       50.55       36.64     14.41 o 
  -6 -10   3       17.36       26.65     12.11 o 
  -5 -10   3      422.10      429.10     28.10 o 
  -4 -10   3       27.99       28.89     11.25 o 
  -3 -10   3      517.89      503.61     29.33 o 
  -2 -10   3       79.50       64.52     11.98 o 
  -1 -10   3      184.17      201.73     17.89 o 
   0 -10   3        2.08        0.00      6.39 o 
   1 -10   3       46.49       42.01     10.12 o 
   2 -10   3      825.40      824.74     26.05 o 
   3 -10   3     1125.89     1139.41     32.87 o 
   4 -10   3       79.53       77.48     12.77 o 
   5 -10   3       74.02       60.85     11.82 o 
   6 -10   3      137.40      133.33     15.77 o 
   7 -10   3      315.22      312.78     22.98 o 
   8 -10   3      380.72      398.00     26.30 o 
  -8  -9   3       49.52       53.52     14.45 o 
  -7  -9   3      340.76      370.72     18.18 o 
  -6  -9   3       69.79       78.68      9.64 o 
  -5  -9   3       61.21       56.20     12.45 o 
  -4  -9   3      118.37      108.67     14.03 o 
  -3  -9   3       73.54       88.19     12.87 o 
  -2  -9   3      143.19      127.20     14.00 o 
  -1  -9   3     1164.71     1278.11     51.37 o 
   0  -9   3       19.68       18.43      7.49 o 
   1  -9   3      715.49      693.17     32.18 o 
   2  -9   3       43.88       35.68      5.73 o 
   3  -9   3      196.21      195.47     10.46 o 
   4  -9   3     1724.57     1631.86     42.49 o 
   5  -9   3       11.77       10.81      4.53 o 
   6  -9   3      252.21      296.09     20.64 o 
   7  -9   3        1.13        0.00      6.89 o 
   8  -9   3       59.39       55.35     11.41 o 
   9  -9   3       95.63       99.51     13.66 o 
  -8  -8   3       49.93       55.81      9.92 o 
  -7  -8   3       61.11       60.69      9.23 o 
  -6  -8   3      607.23      606.00     21.59 o 
  -5  -8   3      794.26      803.17     25.22 o 
  -4  -8   3      382.15      380.85     15.19 o 
  -3  -8   3      342.87      333.20     20.53 o 
  -2  -8   3       29.41       23.01      8.35 o 
  -1  -8   3        7.60        0.00      5.78 o 
   0  -8   3     4560.63     5004.32    163.52 o 
   1  -8   3        0.28        4.40      3.66 o 
   2  -8   3      567.53      526.77     17.61 o 
   3  -8   3        8.66       10.68      3.93 o 
   4  -8   3      124.51      122.24      7.78 o 
   5  -8   3      211.33      215.73     10.18 o 
   6  -8   3      225.81      226.36     10.70 o 
   7  -8   3      467.06      498.05     26.24 o 
   8  -8   3      335.19      353.43     22.00 o 
   9  -8   3       24.10       22.76      9.36 o 
  -9  -7   3      470.63      500.37     21.30 o 
  -8  -7   3      175.93      178.98     20.86 o 
  -7  -7   3       90.66       99.48      9.83 o 
  -6  -7   3       81.10       71.15      8.31 o 
  -5  -7   3       84.16       75.69      7.78 o 
  -4  -7   3      494.39      473.50     16.30 o 
  -3  -7   3      868.50      834.91     23.65 o 
  -2  -7   3     2092.45     2015.98     68.72 o 
  -1  -7   3      640.97      594.64     30.98 o 
   0  -7   3      130.31      134.20      8.57 o 
   1  -7   3      711.74      706.48     44.10 o 
   2  -7   3      140.67      137.35      9.40 o 
   3  -7   3     1179.57     1145.10     30.23 o 
   4  -7   3     1620.56     1542.58     45.34 o 
   5  -7   3       78.98       78.80      6.10 o 
   6  -7   3      127.18      135.72      8.42 o 
   7  -7   3       74.62       67.90      6.44 o 
   8  -7   3       56.99       52.31      9.70 o 
 -10  -6   3       72.53       59.33     15.39 o 
  -9  -6   3       66.31       78.70      9.77 o 
  -8  -6   3       40.98       39.46      8.03 o 
  -7  -6   3      355.18      320.93     23.61 o 
  -6  -6   3     2555.59     2626.12     64.17 o 
  -5  -6   3     2102.57     1987.71     49.39 o 
  -4  -6   3      128.43      130.70      9.04 o 
  -3  -6   3      938.45      916.50     24.70 o 
  -2  -6   3       41.26       55.01     24.43 o 
  -1  -6   3     5267.74     5455.27    121.95 o 
   0  -6   3     7959.31     8170.83    147.64 o 
   1  -6   3      324.77      322.69     11.79 o 
   2  -6   3     1061.65     1158.24     32.38 o 
   3  -6   3      659.71      644.68     18.60 o 
   4  -6   3       59.94       60.29      5.04 o 
   5  -6   3     1797.71     1805.15     44.08 o 
   6  -6   3     1040.16     1058.70     28.45 o 
   7  -6   3      305.92      318.54     12.70 o 
   8  -6   3       35.05       37.34      6.16 o 
 -10  -5   3      150.89      166.65     18.33 o 
  -9  -5   3      176.74      175.65     12.19 o 
  -8  -5   3      343.67      359.80     18.44 o 
  -7  -5   3        9.93       10.61      6.05 o 
  -6  -5   3     1194.98     1266.89     47.76 o 
  -5  -5   3       51.63       53.89      8.66 o 
  -4  -5   3     2591.23     2754.11     91.35 o 
  -3  -5   3      185.87      164.75     18.90 o 
  -2  -5   3     4526.15     4425.54     99.18 o 
  -1  -5   3       11.54       14.62      2.17 o 
   0  -5   3      248.59      240.51     13.92 o 
   1  -5   3     5811.48     6136.57    136.57 o 
   2  -5   3        0.95        0.00      2.13 o 
   3  -5   3      183.10      139.89      9.59 o 
   4  -5   3     2264.49     2302.84     53.99 o 
   5  -5   3      117.66      125.61      6.95 o 
   6  -5   3      480.23      493.51     15.87 o 
   7  -5   3      101.24      101.69      7.23 o 
   8  -5   3     1144.21     1233.94     45.00 o 
   9  -5   3      399.57      487.84     26.96 o 
 -10  -4   3       24.26       17.53      7.28 o 
  -9  -4   3        4.88        5.94      9.07 o 
  -8  -4   3     1791.17     1629.30     59.74 o 
  -7  -4   3        2.66        2.50      6.45 o 
  -6  -4   3     2988.17     2827.89     94.26 o 
  -5  -4   3      206.46      209.10     13.97 o 
  -4  -4   3      555.94      558.01     23.71 o 
  -3  -4   3      438.21      420.54     18.74 o 
  -2  -4   3      155.36      171.71     10.68 o 
  -1  -4   3     1708.84     1717.24     78.22 o 
   0  -4   3     2637.75     2669.77     61.47 o 
   1  -4   3       82.85      102.62      8.79 o 
   2  -4   3     4063.52     4301.29     78.24 o 
   3  -4   3        1.19        8.00      1.80 o 
   4  -4   3     1694.21     1645.39     39.35 o 
   5  -4   3     4160.38     4139.55     93.52 o 
   6  -4   3      706.30      665.84     19.64 o 
   7  -4   3        3.47        4.53      4.77 o 
   8  -4   3      379.05      346.48     20.42 o 
 -11  -3   3        0.01        0.00      7.18 o 
 -10  -3   3      361.17      350.02     23.08 o 
  -9  -3   3      517.19      494.47     26.20 o 
  -8  -3   3      516.04      451.26     23.64 o 
  -7  -3   3     1053.65     1000.26     39.10 o 
  -6  -3   3      566.76      498.87     22.85 o 
  -5  -3   3     5011.81     5182.60    164.28 o 
  -4  -3   3     1835.32     1927.95     64.67 o 
  -3  -3   3     1549.98     1772.75     59.17 o 
  -2  -3   3     1295.61     1349.27     45.55 o 
  -1  -3   3      159.26      152.55      6.31 o 
   0  -3   3      404.06      415.24     13.91 o 
   1  -3   3    13378.91    13387.13    350.93 o 
   2  -3   3       69.80       59.07      2.97 o 
   3  -3   3     2059.63     2065.87     41.79 o 
   4  -3   3      286.78      325.91     10.64 o 
   5  -3   3       19.80       20.70      3.53 o 
   6  -3   3      208.72      214.33      9.73 o 
   7  -3   3      359.37      344.67     13.37 o 
   8  -3   3      311.96      278.29     18.71 o 
   9  -3   3      218.94      183.53     16.18 o 
  10  -3   3        2.44        5.91      7.62 o 
 -11  -2   3       93.38      124.54     16.34 o 
 -10  -2   3       12.35       22.25     10.34 o 
  -9  -2   3      783.37      778.39     34.58 o 
  -8  -2   3     2835.84     2740.36     93.19 o 
  -7  -2   3      134.81      126.31     11.28 o 
  -6  -2   3      312.73      285.22     15.49 o 
  -5  -2   3       97.69      101.63      8.98 o 
  -4  -2   3     2035.83     2096.59     69.29 o 
  -3  -2   3     3151.99     3243.84    103.17 o 
  -2  -2   3     5794.35     6180.68    191.56 o 
  -1  -2   3     5492.59     5639.18    101.02 o 
   0  -2   3     4655.89     4885.97     87.61 o 
   1  -2   3     2141.77     2145.64     39.88 o 
   2  -2   3    13494.58    14579.33    258.75 o 
   3  -2   3       14.62       14.45      2.30 o 
   4  -2   3     1586.26     1568.49     39.97 o 
   5  -2   3      922.83      944.08     24.89 o 
   6  -2   3      777.02      758.12     37.39 o 
   7  -2   3       50.50       60.22      9.58 o 
   8  -2   3      462.57      450.38     25.16 o 
   9  -2   3       72.47       78.87     11.66 o 
  10  -2   3      765.41      681.26     34.64 o 
 -11  -1   3      420.59      443.01     27.15 o 
 -10  -1   3      432.90      508.19     27.88 o 
  -9  -1   3       22.09       42.10     10.02 o 
  -8  -1   3        1.47        0.00      6.26 o 
  -7  -1   3      461.81      459.07     22.57 o 
  -6  -1   3        0.07        2.02      4.90 o 
  -5  -1   3     7907.31     8118.72    253.04 o 
  -4  -1   3     3816.35     3715.11    118.13 o 
  -3  -1   3        7.54        9.80      3.13 o 
  -2  -1   3        9.81       10.15      1.59 o 
  -1  -1   3     1421.29     1460.07     27.09 o 
   0  -1   3     9851.58    10505.69    186.37 o 
   1  -1   3    14509.78    14257.26    288.29 o 
   2  -1   3      186.89      189.39      6.16 o 
   3  -1   3      142.48      137.27     19.90 o 
   4  -1   3       44.96       44.35      3.58 o 
   5  -1   3     1365.18     1392.83     34.84 o 
   6  -1   3     1784.09     1829.32     45.18 o 
   7  -1   3      457.35      495.93     26.20 o 
   8  -1   3     1616.82     1648.65     63.66 o 
   9  -1   3       45.94       64.20     11.89 o 
  10  -1   3        0.07        2.72      9.04 o 
 -11   0   3      143.99      104.44     14.92 o 
 -10   0   3       53.07       64.67     12.04 o 
  -9   0   3      121.19      122.65     13.53 o 
  -8   0   3      581.36      666.94     30.95 o 
  -7   0   3      604.13      647.50     28.77 o 
  -6   0   3     1216.27     1281.75     47.00 o 
  -5   0   3       20.68       35.18      6.10 o 
  -4   0   3     7098.87     7629.68    237.17 o 
  -3   0   3     4474.35     4357.98    107.73 o 
  -2   0   3     1934.04     1937.60     35.92 o 
  -1   0   3     5555.72     5782.49    103.10 o 
   0   0   3     1717.90     1829.42     33.50 o 
   1   0   3     1432.02     1376.09     56.91 o 
   2   0   3     3418.87     3485.13     83.83 o 
   3   0   3      191.02      190.81      6.85 o 
   4   0   3     2541.62     2787.94     64.17 o 
   5   0   3      943.75      965.40     25.64 o 
   6   0   3        8.85       13.21      6.95 o 
   7   0   3      199.49      240.05     18.56 o 
   8   0   3       14.51       22.54      9.80 o 
   9   0   3      111.25      114.27     15.36 o 
  10   0   3      338.33      312.91     24.78 o 
 -12   1   3       89.30      102.51     15.65 o 
 -11   1   3       72.21       96.00     14.76 o 
 -10   1   3       81.58       69.54     12.45 o 
  -9   1   3        3.65        0.00      6.64 o 
  -8   1   3       59.69       74.35     10.84 o 
  -7   1   3     1731.76     1899.82     67.87 o 
  -6   1   3      237.02      321.95     18.21 o 
  -5   1   3     5067.44     5743.27    181.79 o 
  -4   1   3      640.22      640.73     25.32 o 
  -3   1   3      320.62      335.09     10.07 o 
  -2   1   3      648.25      690.62     13.80 o 
  -1   1   3     4307.95     4815.12     86.14 o 
   0   1   3      396.58      365.00      9.66 o 
   1   1   3     5586.27     5208.74    166.05 o 
   2   1   3     1054.01     1117.40     26.66 o 
   3   1   3       23.29       20.23      2.37 o 
   4   1   3      492.50      448.57     13.38 o 
   5   1   3     1829.86     1822.61     67.90 o 
   6   1   3     1635.83     1718.57     64.36 o 
   7   1   3        2.33        3.45      7.65 o 
   8   1   3      562.22      589.56     32.43 o 
   9   1   3       25.26       21.49     10.81 o 
  10   1   3        0.38        0.00      9.32 o 
 -12   2   3       35.04       28.42     11.73 o 
 -11   2   3      820.73      777.70     37.24 o 
 -10   2   3       20.77       20.45      9.29 o 
  -9   2   3      137.31      167.41     15.46 o 
  -8   2   3      251.23      264.67     18.02 o 
  -7   2   3      114.67      107.16     11.32 o 
  -6   2   3     2736.64     3060.44    101.94 o 
  -5   2   3     3018.89     3380.49    110.32 o 
  -4   2   3     9402.91     9835.73    216.03 o 
  -3   2   3      535.91      585.97     15.53 o 
  -2   2   3        0.80        3.41      0.87 o 
  -1   2   3      478.78      491.77     12.88 o 
   0   2   3       33.13       33.36      2.75 o 
   1   2   3      210.99      194.22      8.79 o 
   2   2   3     8658.55     9291.45    204.16 o 
   3   2   3      203.20      192.57      7.05 o 
   4   2   3     1809.99     1837.49     43.81 o 
   5   2   3      705.19      772.51     34.27 o 
   6   2   3      604.37      579.60     29.24 o 
   7   2   3      688.03      752.73     36.95 o 
   8   2   3       42.58       29.87     11.16 o 
   9   2   3      195.90      161.75     18.49 o 
  10   2   3        5.36        0.00     11.06 o 
 -12   3   3      107.37      111.55     14.54 o 
 -11   3   3      113.00       89.17     13.34 o 
 -10   3   3        4.63        9.55      8.28 o 
  -9   3   3       92.51       66.95     10.91 o 
  -8   3   3     1828.13     1741.71     63.79 o 
  -7   3   3     2279.98     2304.96     79.94 o 
  -6   3   3      266.24      323.05     17.23 o 
  -5   3   3      220.69      201.41      8.66 o 
  -4   3   3     1041.56     1139.74     28.53 o 
  -3   3   3     5683.38     5863.52    129.85 o 
  -2   3   3     4738.76     4544.68    100.96 o 
  -1   3   3      230.36      226.66      7.49 o 
   0   3   3     1051.57     1022.84     32.78 o 
   1   3   3      100.13      107.04      6.59 o 
   2   3   3      268.33      317.51     25.71 o 
   3   3   3     4835.10     5198.09    116.42 o 
   4   3   3      720.39      722.45     54.45 o 
   5   3   3     2311.41     2410.82     85.66 o 
   6   3   3       95.63      106.65     13.50 o 
   7   3   3       40.51       37.74     11.16 o 
   8   3   3       31.17       37.24     12.52 o 
   9   3   3       11.98       15.90     11.73 o 
 -12   4   3      111.95       84.11     12.80 o 
 -11   4   3      692.07      595.34     30.06 o 
 -10   4   3      262.15      253.23     18.52 o 
  -9   4   3      333.27      296.85     18.81 o 
  -8   4   3       39.54       39.67      8.79 o 
  -7   4   3      985.86     1058.24     41.47 o 
  -6   4   3     2425.33     2231.09     76.12 o 
  -5   4   3     2612.38     2949.85     68.71 o 
  -4   4   3     6025.68     6173.94    137.53 o 
  -3   4   3     5084.52     5214.31    116.24 o 
  -2   4   3      160.18      183.77      7.01 o 
  -1   4   3      730.21      705.83     20.12 o 
   0   4   3      380.84      351.07     15.80 o 
   1   4   3     2696.82     2689.53     67.60 o 
   2   4   3     2869.02     3003.62    103.59 o 
   3   4   3      728.10      782.95     21.70 o 
   4   4   3        0.43        2.40      5.66 o 
   5   4   3      114.60      115.98     12.71 o 
   6   4   3      456.37      452.27     26.58 o 
   7   4   3      487.95      532.31     31.17 o 
   8   4   3       27.42       44.82     13.50 o 
   9   4   3      401.41      420.76     30.38 o 
 -11   5   3      103.54       94.39     12.64 o 
 -10   5   3      283.47      243.24     17.86 o 
  -9   5   3      613.90      491.85     25.35 o 
  -8   5   3     1047.64     1130.94     45.30 o 
  -7   5   3      279.12      276.68     17.29 o 
  -6   5   3      141.11      144.20     11.41 o 
  -5   5   3     1808.05     1801.56     44.15 o 
  -4   5   3      171.06      168.51      7.92 o 
  -3   5   3     8938.44     9056.34    199.70 o 
  -2   5   3     5203.79     5161.84    115.37 o 
  -1   5   3      574.82      478.06     14.22 o 
   0   5   3      175.92      160.33      7.36 o 
   1   5   3       67.43       57.82      4.89 o 
   2   5   3     2356.20     2586.97     85.03 o 
   3   5   3     3897.41     4157.66    115.98 o 
   4   5   3      400.07      391.49     22.76 o 
   5   5   3      809.14      758.38     35.56 o 
   6   5   3      194.34      177.87     17.61 o 
   7   5   3       46.01       35.28     12.42 o 
   8   5   3      421.43      414.47     28.95 o 
   9   5   3       44.03       60.15     16.56 o 
 -11   6   3       45.64       49.34     10.87 o 
 -10   6   3      230.15      212.89     17.45 o 
  -9   6   3        2.87        4.08      6.73 o 
  -8   6   3        3.11        0.00      6.04 o 
  -7   6   3      136.13      144.01     12.49 o 
  -6   6   3      712.29      687.42     21.05 o 
  -5   6   3        6.15       25.40      5.37 o 
  -4   6   3     3300.62     3109.78     78.23 o 
  -3   6   3     1411.34     1434.56     35.76 o 
  -2   6   3      100.04       90.86     11.14 o 
  -1   6   3      440.73      395.38     13.13 o 
   0   6   3     2974.19     3060.68    165.68 o 
   1   6   3       49.26       47.34      7.55 o 
   2   6   3      214.07      223.35     13.17 o 
   3   6   3       12.11       14.76      7.59 o 
   4   6   3       32.94       33.73      9.51 o 
   5   6   3      369.68      361.14     23.87 o 
   6   6   3      706.12      687.36     36.35 o 
   7   6   3      159.04      152.01     18.27 o 
   8   6   3      299.23      288.16     26.27 o 
 -11   7   3       46.39       36.16     10.75 o 
 -10   7   3      580.14      581.65     31.20 o 
  -9   7   3        2.83        8.95      7.43 o 
  -8   7   3      385.62      350.96     21.05 o 
  -7   7   3        1.26        0.00      4.87 o 
  -6   7   3       64.00       57.75      6.08 o 
  -5   7   3      554.69      511.02     21.32 o 
  -4   7   3      544.80      544.25     17.14 o 
  -3   7   3     2468.59     2336.75     77.49 o 
  -2   7   3       55.66       65.12      5.38 o 
  -1   7   3      362.15      344.87     12.70 o 
   0   7   3        0.28        0.00      2.95 o 
   1   7   3       68.12       65.62      6.08 o 
   2   7   3      339.90      305.78     20.83 o 
   3   7   3     1122.97     1089.40     46.47 o 
   4   7   3        8.40       21.21     10.34 o 
   5   7   3      419.74      435.77     28.10 o 
   6   7   3      189.90      219.25     21.24 o 
   7   7   3      178.34      165.10     20.17 o 
 -10   8   3       42.27       32.34     10.72 o 
  -9   8   3      263.12      265.65     20.10 o 
  -8   8   3      123.81      128.27     13.59 o 
  -7   8   3     1297.46     1257.51     49.60 o 
  -6   8   3      380.50      368.71     14.61 o 
  -5   8   3        0.54        2.70      3.53 o 
  -4   8   3       36.52       30.38      4.76 o 
  -3   8   3       24.20       15.40      7.22 o 
  -2   8   3     1623.08     1458.11     82.45 o 
  -1   8   3      465.18      466.13     41.30 o 
   0   8   3       13.21       12.04      4.88 o 
   1   8   3      199.62      184.66     10.03 o 
   2   8   3       39.75       28.95      5.85 o 
   3   8   3        0.14        9.58      9.80 o 
   4   8   3     1064.28     1022.23     46.53 o 
   5   8   3       26.98       21.40     11.82 o 
   6   8   3      273.14      283.73     24.94 o 
   7   8   3        1.38        0.00     11.25 o 
 -10   9   3      590.82      642.22     34.58 o 
  -9   9   3      142.06      153.97     16.37 o 
  -8   9   3      185.92      195.48     16.85 o 
  -7   9   3       12.99        5.42      9.02 o 
  -6   9   3     1122.51     1129.25     32.50 o 
  -5   9   3      647.93      612.41     20.38 o 
  -4   9   3       78.36       69.17      6.81 o 
  -3   9   3      302.17      271.43     12.23 o 
  -2   9   3     1095.27      950.37     56.85 o 
  -1   9   3      167.06      167.46      9.77 o 
   0   9   3      812.00      810.02     24.39 o 
   1   9   3       59.63       55.78      7.00 o 
   2   9   3      547.99      583.52     29.81 o 
   3   9   3       87.40      122.30     15.77 o 
   4   9   3       39.48       35.50     12.23 o 
   5   9   3       76.59       89.84     15.99 o 
   6   9   3       10.36        7.18     11.89 o 
  -9  10   3       78.08       97.58     14.60 o 
  -8  10   3      152.54      148.31     16.22 o 
  -7  10   3      707.53      724.72     35.53 o 
  -6  10   3      181.17      170.63     16.28 o 
  -5  10   3       49.99       50.89     10.37 o 
  -4  10   3        9.70        1.38      4.31 o 
  -3  10   3       18.13       13.53      5.30 o 
  -2  10   3     1500.61     1448.68     38.90 o 
  -1  10   3     1570.68     1581.97     47.57 o 
   0  10   3      481.86      510.95     18.52 o 
   1  10   3        0.65        1.89      5.32 o 
   2  10   3      113.17       94.58     13.75 o 
   3  10   3      583.06      593.73     32.15 o 
   4  10   3       50.48       71.82     15.08 o 
   5  10   3       35.30       29.21     13.78 o 
  -9  11   3        0.38        0.00      8.03 o 
  -8  11   3        0.90        0.00      8.50 o 
  -7  11   3       15.86       21.75      9.86 o 
  -6  11   3      335.43      291.00     22.51 o 
  -5  11   3      147.82      166.65     17.39 o 
  -4  11   3       74.60       60.63     12.11 o 
  -3  11   3      481.41      439.28     25.95 o 
  -2  11   3        2.80        6.13      7.97 o 
  -1  11   3      426.19      455.80     27.71 o 
   0  11   3      479.31      492.30     18.67 o 
   1  11   3       96.70      105.61     13.50 o 
   2  11   3      144.07      137.22     15.77 o 
   3  11   3       98.18      112.85     16.25 o 
   4  11   3        0.22       15.71     12.45 o 
  -8  12   3      106.53      108.42     16.85 o 
  -7  12   3      184.78      184.22     20.39 o 
  -6  12   3        0.06        0.00      9.23 o 
  -5  12   3        1.39        0.00      8.31 o 
  -4  12   3      171.42      175.59     18.02 o 
  -3  12   3       45.62       50.99     12.39 o 
  -2  12   3      402.82      435.87     27.22 o 
  -1  12   3       82.52       66.38     12.11 o 
   0  12   3       75.16       59.46     12.14 o 
   3  12   3       61.05       62.40     14.54 o 
  -6  13   3      195.18      201.10     21.84 o 
  -5  13   3        8.29        2.69     10.40 o 
  -4  13   3      151.05      139.56     18.40 o 
  -3  13   3       10.51       12.99     11.03 o 
  -2  13   3        1.42        0.00      8.82 o 
  -1  13   3       43.44       34.77     11.79 o 
  -3 -13   4      260.06      264.01     24.62 o 
  -2 -13   4       83.04       70.93     15.20 o 
  -1 -13   4       12.97       34.61     11.82 o 
   0 -13   4      166.67      179.10     18.46 o 
   1 -13   4        9.44       26.01     10.81 o 
   2 -13   4        6.56        3.22      8.22 o 
   3 -13   4       72.41       61.89     13.31 o 
   4 -13   4       75.52       75.42     14.98 o 
  -4 -12   4       17.28       12.17     12.90 o 
  -3 -12   4        0.04        0.00     10.65 o 
  -2 -12   4      234.51      275.89     23.30 o 
  -1 -12   4       93.51       84.05     14.19 o 
   0 -12   4      378.79      406.16     25.98 o 
   1 -12   4      158.33      174.36     17.51 o 
   2 -12   4       40.35       26.55     10.68 o 
   3 -12   4        3.11        3.73      8.72 o 
   4 -12   4       14.40       11.38     10.12 o 
   5 -12   4      113.07      138.48     18.43 o 
   6 -12   4      104.35      108.04     16.88 o 
  -6 -11   4       21.39       20.55     14.22 o 
  -5 -11   4        2.55        3.22     11.60 o 
  -4 -11   4     1085.11     1024.79     48.65 o 
  -3 -11   4       50.21       77.89     15.08 o 
  -2 -11   4      121.70      130.61     16.82 o 
  -1 -11   4       61.85       73.21     12.74 o 
   0 -11   4      213.27      240.46     19.47 o 
   1 -11   4      113.70      111.39     13.94 o 
   2 -11   4      280.48      318.70     15.61 o 
   3 -11   4        3.27        0.00      7.25 o 
   4 -11   4      179.72      152.42     17.26 o 
   5 -11   4        2.86        0.00      7.81 o 
   6 -11   4      164.93      167.41     18.62 o 
   7 -11   4      193.82      178.82     19.31 o 
  -7 -10   4        6.50        0.00     11.22 o 
  -6 -10   4      824.95      810.98     41.38 o 
  -5 -10   4       14.20       15.68     11.98 o 
  -4 -10   4       29.87       21.75     11.06 o 
  -3 -10   4      419.95      380.65     25.73 o 
  -2 -10   4       13.65       26.81     10.30 o 
  -1 -10   4      782.16      815.38     38.50 o 
   0 -10   4     1122.58     1192.10     49.09 o 
   1 -10   4      446.92      474.53     26.62 o 
   2 -10   4       38.91       47.17      7.05 o 
   3 -10   4      163.54      167.49     10.56 o 
   4 -10   4      249.00      220.26     12.07 o 
   5 -10   4     1464.16     1455.07     60.00 o 
   6 -10   4       42.30       39.58     10.84 o 
   7 -10   4       27.55       41.95     10.91 o 
   8 -10   4        6.23        1.93      8.25 o 
  -8  -9   4      155.39      170.85     20.42 o 
  -7  -9   4      163.06      163.58     19.03 o 
  -6  -9   4        2.41        0.00     10.18 o 
  -5  -9   4      198.58      202.68     18.68 o 
  -4  -9   4      365.36      383.90     24.28 o 
  -3  -9   4        1.56        5.63      8.82 o 
  -2  -9   4      351.95      354.44     22.54 o 
  -1  -9   4       97.00      100.93     13.31 o 
   0  -9   4      641.15      624.36     30.50 o 
   1  -9   4     1464.79     1548.60     41.42 o 
   2  -9   4       34.51       40.90      6.29 o 
   3  -9   4     1106.87     1035.06     29.90 o 
   4  -9   4      192.86      194.59     11.54 o 
   5  -9   4      325.39      305.91     13.46 o 
   6  -9   4      981.65      942.23     42.17 o 
   7  -9   4      119.29      133.80     15.05 o 
   8  -9   4      203.86      234.36     18.65 o 
  -8  -8   4      200.79      213.24     14.29 o 
  -7  -8   4       42.15       50.00      9.14 o 
  -6  -8   4       95.62       92.96     11.00 o 
  -5  -8   4       15.48       18.82      6.70 o 
  -4  -8   4       91.63       94.10     13.31 o 
  -3  -8   4      340.99      331.62     20.86 o 
  -2  -8   4      316.46      285.44     19.22 o 
  -1  -8   4     2559.30     2470.66     86.99 o 
   0  -8   4      419.09      439.37     16.91 o 
   1  -8   4      564.17      567.91     18.99 o 
   2  -8   4      355.92      381.73     14.62 o 
   3  -8   4        1.26        2.58      3.51 o 
   4  -8   4      711.93      702.65     21.69 o 
   5  -8   4      585.10      587.16     19.16 o 
   6  -8   4       10.19        9.11      4.66 o 
   7  -8   4       54.66       53.29      9.89 o 
   8  -8   4       23.59        9.96      7.87 o 
  -9  -7   4        4.81        2.22      7.86 o 
  -8  -7   4        0.25        0.73      6.48 o 
  -7  -7   4      158.94      159.15     11.23 o 
  -6  -7   4       56.70       56.76      7.87 o 
  -5  -7   4      252.19      258.36     12.53 o 
  -4  -7   4      488.60      470.34     16.16 o 
  -3  -7   4       21.61       21.91      4.50 o 
  -2  -7   4      293.24      263.53     17.20 o 
  -1  -7   4     3534.98     3502.72    116.89 o 
   0  -7   4     1886.62     1848.34     63.12 o 
   1  -7   4      530.96      490.44     16.44 o 
   2  -7   4      687.88      675.80     20.47 o 
   3  -7   4       21.33       12.87      3.73 o 
   4  -7   4       36.83       33.71      4.87 o 
   5  -7   4      151.91      149.38      8.50 o 
   6  -7   4      554.55      545.59     18.00 o 
   7  -7   4        3.83        4.07      4.44 o 
 -10  -6   4       42.91       41.39      9.81 o 
  -9  -6   4      111.24      129.74     11.70 o 
  -8  -6   4      749.60      725.59     27.18 o 
  -7  -6   4      356.20      339.77     17.43 o 
  -6  -6   4      586.50      563.15     28.31 o 
  -5  -6   4      120.76      141.14     11.32 o 
  -4  -6   4      302.70      305.66     11.92 o 
  -3  -6   4     3922.27     3612.32    187.51 o 
  -2  -6   4       82.91       69.18      5.18 o 
  -1  -6   4       53.40       58.61      6.95 o 
   0  -6   4      394.56      385.56     14.90 o 
   1  -6   4     1235.93     1267.05     37.66 o 
   2  -6   4     1366.39     1300.58     33.48 o 
   3  -6   4      687.21      656.05     31.74 o 
   4  -6   4       93.55      107.34      6.71 o 
   5  -6   4      402.47      390.73     13.72 o 
   6  -6   4      156.72      157.78      8.78 o 
   7  -6   4      454.56      477.74     24.20 o 
   8  -6   4      651.02      725.61     33.25 o 
 -10  -5   4      120.20      112.38     11.38 o 
  -9  -5   4        3.49        0.00      9.14 o 
  -8  -5   4       13.70        8.91      9.74 o 
  -7  -5   4      403.04      407.39     23.26 o 
  -6  -5   4      493.14      561.71     26.74 o 
  -5  -5   4     3018.93     3055.54    101.82 o 
  -4  -5   4      222.72      239.38     15.14 o 
  -3  -5   4     2747.94     3047.57     99.98 o 
  -2  -5   4     6863.99     7153.98    224.11 o 
  -1  -5   4     1055.16     1029.18     21.16 o 
   0  -5   4     3290.67     3241.40     74.90 o 
   1  -5   4     9888.77    10614.08    233.15 o 
   2  -5   4      231.13      221.01      9.00 o 
   3  -5   4     1458.96     1489.62     44.59 o 
   4  -5   4     2601.02     2731.26     63.63 o 
   5  -5   4        3.36        2.90      3.22 o 
   6  -5   4     1634.69     1633.05     40.90 o 
   7  -5   4       54.54       76.30      6.88 o 
   8  -5   4       51.20       65.94     10.59 o 
   9  -5   4      223.32      264.67     20.10 o 
 -11  -4   4       22.04       19.11     15.68 o 
 -10  -4   4       17.37       18.27     11.19 o 
  -9  -4   4      948.38      899.93     39.42 o 
  -8  -4   4      843.74      739.80     33.22 o 
  -7  -4   4        7.71        7.81      7.02 o 
  -6  -4   4     3471.64     3442.86    113.54 o 
  -5  -4   4       31.78       48.55      8.00 o 
  -4  -4   4     4997.71     5062.58    161.12 o 
  -3  -4   4       96.63       67.36      7.55 o 
  -2  -4   4      245.50      317.65     11.46 o 
  -1  -4   4     1664.89     1764.90     42.28 o 
   0  -4   4      281.26      321.31     10.81 o 
   1  -4   4     3315.29     3216.16     73.59 o 
   2  -4   4     7447.63     7217.19    129.98 o 
   3  -4   4      331.22      345.49      8.98 o 
   4  -4   4     1322.85     1346.64     27.25 o 
   5  -4   4       45.22       45.54      3.82 o 
   6  -4   4      371.62      371.63     11.07 o 
   7  -4   4     2019.81     1973.85     71.41 o 
 -11  -3   4       63.43       60.44     14.26 o 
 -10  -3   4        3.82        0.00      9.48 o 
  -9  -3   4      464.25      443.87     24.50 o 
  -8  -3   4      172.02      184.48     14.92 o 
  -7  -3   4      509.36      464.00     22.73 o 
  -6  -3   4     1973.74     1928.43     66.85 o 
  -5  -3   4      109.48       89.08      8.85 o 
  -4  -3   4      166.62      181.22     11.66 o 
  -3  -3   4     1913.48     2092.32     69.26 o 
  -2  -3   4     4069.87     4377.58     98.32 o 
  -1  -3   4     1062.80     1082.79     26.68 o 
   0  -3   4    10557.63    10879.75    193.82 o 
   1  -3   4     4327.15     4506.20     97.28 o 
   2  -3   4     1314.94     1540.68     29.82 o 
   3  -3   4     2271.10     2246.93     44.51 o 
   4  -3   4      154.30      130.62      5.43 o 
   5  -3   4     2079.08     2135.64     51.07 o 
   6  -3   4     1153.80     1170.16     30.99 o 
   7  -3   4      190.92      194.08     15.84 o 
   8  -3   4        7.07        6.83      7.52 o 
   9  -3   4      129.33      149.23     15.96 o 
 -11  -2   4      163.64      165.22     18.24 o 
 -10  -2   4       36.63       41.25     11.06 o 
  -9  -2   4      300.80      299.73     19.69 o 
  -8  -2   4        0.74        5.97      7.18 o 
  -7  -2   4        0.70        1.17      5.50 o 
  -6  -2   4     2205.52     1992.34     68.34 o 
  -5  -2   4      376.08      392.78     18.52 o 
  -4  -2   4     1276.55     1174.40     41.54 o 
  -3  -2   4      165.75      181.79     10.59 o 
  -2  -2   4     1480.28     1612.64     45.04 o 
  -1  -2   4      278.68      319.90     21.77 o 
   0  -2   4     4456.35     4862.47     87.45 o 
   1  -2   4     1670.81     1536.41     34.42 o 
   2  -2   4     2081.87     2040.27     43.78 o 
   3  -2   4     6806.25     7308.22    161.07 o 
   4  -2   4       91.55      105.21     11.65 o 
   5  -2   4        1.78        5.24      4.09 o 
   6  -2   4      105.31      110.00     11.70 o 
   7  -2   4      666.44      722.79     33.98 o 
   8  -2   4       82.13       76.78     12.39 o 
   9  -2   4      926.53      955.82     44.19 o 
  10  -2   4       13.73        7.08      9.42 o 
 -11  -1   4       22.90       11.73     10.75 o 
 -10  -1   4      361.60      373.91     23.96 o 
  -9  -1   4       11.74        4.30      7.40 o 
  -8  -1   4      406.08      423.76     23.11 o 
  -7  -1   4     2125.85     2060.52     71.88 o 
  -6  -1   4        0.41        6.20      5.15 o 
  -5  -1   4      842.41      841.46     32.12 o 
  -4  -1   4     3821.62     3813.89    121.38 o 
  -3  -1   4     1492.16     1537.85     51.21 o 
  -2  -1   4     5461.75     5555.50    100.06 o 
  -1  -1   4       16.80       19.11      1.55 o 
   0  -1   4      357.82      357.51      8.93 o 
   1  -1   4     3609.20     3797.58     69.13 o 
   2  -1   4     2544.98     2723.21    137.82 o 
   3  -1   4     2368.38     2573.57     58.81 o 
   4  -1   4      262.87      257.93     15.73 o 
   5  -1   4      417.08      440.26     22.70 o 
   6  -1   4       73.82       71.09     10.78 o 
   7  -1   4      433.92      492.58     27.60 o 
   8  -1   4      116.63      119.36     14.57 o 
   9  -1   4      531.28      547.07     31.89 o 
  10  -1   4      229.37      224.08     21.49 o 
 -12   0   4      565.38      535.57     31.89 o 
 -11   0   4      122.64      129.16     16.69 o 
 -10   0   4       58.32       88.00     13.85 o 
  -9   0   4        2.82        1.55      7.52 o 
  -8   0   4       30.76       29.74      8.60 o 
  -7   0   4      112.21      122.80     11.85 o 
  -6   0   4     7135.84     7537.82    237.49 o 
  -5   0   4      203.91      198.13     12.26 o 
  -4   0   4     5176.16     5191.17    163.36 o 
  -3   0   4       14.19       15.20      2.36 o 
  -2   0   4    11674.11    12352.36    219.39 o 
  -1   0   4    12359.43    12747.75    225.96 o 
   0   0   4     2028.78     2166.58     39.86 o 
   1   0   4      283.64      257.10     23.25 o 
   2   0   4     3184.04     3051.53     75.26 o 
   3   0   4       97.55      107.42      5.18 o 
   4   0   4      884.32      871.14     22.87 o 
   5   0   4     3418.20     3356.40    113.76 o 
   6   0   4      494.08      489.16     26.46 o 
   7   0   4     1092.24     1139.88     48.81 o 
   8   0   4       35.34       28.32     10.81 o 
   9   0   4        0.26        0.00      9.61 o 
  10   0   4      126.71      115.03     17.70 o 
 -12   1   4       66.95       57.34     14.19 o 
 -11   1   4      494.62      557.03     31.39 o 
 -10   1   4      175.90      207.46     18.81 o 
  -9   1   4       19.16       22.13      8.76 o 
  -8   1   4     1338.35     1411.92     54.65 o 
  -7   1   4     1279.27     1410.12     53.39 o 
  -6   1   4      640.89      653.22     28.51 o 
  -5   1   4     2939.56     3071.15    100.87 o 
  -4   1   4        1.79        0.00      2.09 o 
  -3   1   4    13177.51    14114.57    307.77 o 
  -2   1   4     1386.53     1444.20     27.21 o 
  -1   1   4     5801.64     6124.90    109.56 o 
   0   1   4       15.63       15.55      1.71 o 
   1   1   4       14.09       19.03      5.18 o 
   2   1   4     1287.12     1217.49     45.39 o 
   3   1   4    21121.88    21929.76    477.86 o 
   4   1   4      182.10      191.97     14.22 o 
   5   1   4       45.94       60.06      9.67 o 
   6   1   4      735.68      740.08     34.93 o 
   7   1   4       57.64       57.59     12.17 o 
   8   1   4      628.89      697.16     37.14 o 
   9   1   4      269.86      271.12     24.66 o 
 -12   2   4      343.04      384.98     25.70 o 
 -11   2   4       61.27       70.87     13.24 o 
 -10   2   4      280.95      262.90     20.10 o 
  -9   2   4       54.45       66.57     11.63 o 
  -8   2   4       94.50       89.52     11.82 o 
  -7   2   4     1264.20     1466.67     55.22 o 
  -6   2   4     1636.08     1706.68     61.04 o 
  -5   2   4      770.01      806.53     22.36 o 
  -4   2   4       52.00       49.70      4.35 o 
  -3   2   4       12.19       20.70      3.79 o 
  -2   2   4     2709.96     2836.22     51.75 o 
  -1   2   4      783.30      715.22     17.96 o 
   0   2   4      142.69      136.30      4.96 o 
   1   2   4     6398.03     6649.36    212.42 o 
   2   2   4     1553.89     1606.98     58.54 o 
   3   2   4       97.27       93.24      6.20 o 
   4   2   4     3949.12     3792.56    127.26 o 
   5   2   4        1.63        1.90      6.61 o 
   6   2   4     1303.81     1329.20     54.18 o 
   7   2   4      288.57      338.79     23.77 o 
   8   2   4      319.84      338.42     25.13 o 
   9   2   4        0.72        9.74     10.94 o 
 -12   3   4      170.57      150.65     16.47 o 
 -11   3   4      444.70      409.89     25.89 o 
 -10   3   4     1082.39     1088.39     46.47 o 
  -9   3   4      564.28      602.99     30.50 o 
  -8   3   4       28.87       25.48      8.00 o 
  -7   3   4       41.51       25.35      7.55 o 
  -6   3   4      376.39      426.83     21.87 o 
  -5   3   4     1845.17     1925.76     46.50 o 
  -4   3   4       39.14       31.37      3.69 o 
  -3   3   4     4157.28     4153.34     93.24 o 
  -2   3   4       60.01       58.20      2.50 o 
  -1   3   4       47.96       44.78      3.29 o 
   0   3   4     1117.24     1035.85     43.57 o 
   1   3   4      123.24      126.49      5.13 o 
   2   3   4     4474.54     4602.07    103.74 o 
   3   3   4     1687.84     1697.70     62.87 o 
   4   3   4      316.19      326.06     20.10 o 
   5   3   4      121.36      113.89     13.21 o 
   6   3   4        2.78        4.93      8.22 o 
   7   3   4      366.23      389.91     26.27 o 
   8   3   4      476.92      546.22     33.29 o 
   9   3   4        6.15       15.24     12.96 o 
 -12   4   4      314.58      275.45     20.74 o 
 -11   4   4       92.45       90.47     13.85 o 
 -10   4   4      136.00      101.34     13.66 o 
  -9   4   4      742.48      766.51     35.28 o 
  -8   4   4       86.87       94.20     11.76 o 
  -6   4   4      410.06      377.61     13.80 o 
  -5   4   4        3.37        4.13      3.59 o 
  -4   4   4      970.95      943.37     24.79 o 
  -3   4   4     3978.06     4009.31    114.54 o 
  -2   4   4     7353.24     7309.73    161.46 o 
  -1   4   4     5931.21     6134.09    136.11 o 
   0   4   4      710.22      678.59     31.18 o 
   1   4   4      151.27      153.43      6.54 o 
   2   4   4      753.13      749.40     20.61 o 
   3   4   4        9.81       10.56      6.67 o 
   4   4   4     1014.36     1033.42     43.97 o 
   5   4   4       92.39       91.73     12.87 o 
   6   4   4      293.82      323.72     23.58 o 
   7   4   4        1.58        0.00     10.12 o 
   8   4   4       27.39       43.05     13.94 o 
   9   4   4       22.27       43.53     15.87 o 
 -11   5   4      668.52      536.20     28.67 o 
 -10   5   4      363.11      292.17     20.58 o 
  -9   5   4       91.74      111.46     12.93 o 
  -8   5   4      122.20      118.88     12.49 o 
  -7   5   4       50.24       53.67      8.91 o 
  -6   5   4     1492.16     1555.32     71.23 o 
  -5   5   4     6521.82     6630.18    148.75 o 
  -4   5   4      870.33      905.65     24.35 o 
  -3   5   4     1186.65     1110.18     28.43 o 
  -2   5   4     8435.91     8320.74    240.36 o 
  -1   5   4      169.44      206.58      8.36 o 
   0   5   4     3854.74     3648.98     83.43 o 
   1   5   4       69.50       68.51      4.92 o 
   2   5   4       41.07       44.60      4.70 o 
   3   5   4      722.40      754.43     35.62 o 
   4   5   4       25.32       31.23      9.86 o 
   5   5   4      162.10      143.35     16.37 o 
   6   5   4      565.60      618.99     34.01 o 
   7   5   4      184.38      197.88     21.08 o 
   8   5   4       34.74       26.68     13.31 o 
 -11   6   4       20.18       26.24     10.02 o 
 -10   6   4      249.54      197.02     17.83 o 
  -9   6   4      701.70      800.90     36.83 o 
  -8   6   4      274.17      270.20     18.18 o 
  -7   6   4      451.37      456.10     23.30 o 
  -6   6   4      139.44      131.68      8.37 o 
  -5   6   4        1.92        4.20      3.29 o 
  -4   6   4     2863.79     2754.87     64.94 o 
  -3   6   4       21.08       26.79      4.68 o 
  -2   6   4    16699.03    16294.80    785.06 o 
  -1   6   4     7150.56     7340.13    163.63 o 
   0   6   4     2105.46     2221.21     53.28 o 
   1   6   4     1101.51      997.19     37.79 o 
   2   6   4      683.93      677.49     32.78 o 
   3   6   4        5.28        9.26      7.97 o 
   4   6   4     1735.61     1605.97     63.95 o 
   5   6   4       61.38       70.05     13.56 o 
   6   6   4       17.32       11.38     11.51 o 
   7   6   4      515.04      450.69     31.17 o 
   8   6   4       30.65       25.07     14.76 o 
 -11   7   4      257.47      271.43     21.34 o 
  -9   7   4       22.44       21.34      8.69 o 
  -8   7   4      128.87      139.15     13.75 o 
  -7   7   4        7.19        5.51      4.32 o 
  -6   7   4     1864.41     1836.10     46.88 o 
  -5   7   4      628.88      585.42     20.77 o 
  -4   7   4        9.60        6.10      3.33 o 
  -3   7   4       66.75       57.38      5.41 o 
  -2   7   4       88.98       75.80      5.88 o 
  -1   7   4      161.42      135.08      7.65 o 
   0   7   4     1198.82     1179.01     55.57 o 
   1   7   4        0.00        1.29      6.27 o 
   2   7   4      944.88      943.08     41.28 o 
   3   7   4      627.09      585.57     31.61 o 
   4   7   4      252.91      235.43     20.48 o 
   5   7   4     1344.79     1355.02     58.48 o 
   6   7   4        6.62        9.42     11.35 o 
   7   7   4      243.83      246.49     24.94 o 
 -10   8   4      144.38      149.33     16.18 o 
  -9   8   4      635.33      656.22     32.97 o 
  -8   8   4      486.68      469.72     26.49 o 
  -7   8   4       20.97       20.66      5.31 o 
  -6   8   4      307.76      289.87     29.59 o 
  -5   8   4      404.48      389.14     14.79 o 
  -4   8   4      116.60      107.50      7.55 o 
  -3   8   4       15.55       11.31      4.95 o 
  -2   8   4     2760.93     2751.90    180.37 o 
  -1   8   4      218.07      198.48     12.61 o 
   0   8   4      111.82      108.17      7.58 o 
   1   8   4      254.55      241.69     17.76 o 
   2   8   4       11.81        5.91      8.16 o 
   3   8   4      646.80      676.89     34.68 o 
   4   8   4      177.34      170.06     18.97 o 
   5   8   4        4.72        3.73     11.47 o 
   6   8   4       47.62       36.95     14.35 o 
 -10   9   4       14.80       12.17      8.66 o 
  -9   9   4       51.57       47.98     11.44 o 
  -8   9   4      950.84     1057.45     45.99 o 
  -7   9   4       92.20       84.46      8.55 o 
  -6   9   4      148.03      149.90     12.28 o 
  -5   9   4       10.46        3.49      5.28 o 
  -4   9   4       58.24       48.99      7.68 o 
  -3   9   4      312.91      306.18     19.06 o 
  -2   9   4      357.81      368.18     14.65 o 
  -1   9   4      813.94      786.96     23.96 o 
   0   9   4      425.08      403.60     16.07 o 
   1   9   4      610.01      623.35     30.60 o 
   2   9   4       70.87       90.06     14.03 o 
   3   9   4       40.69       60.00     13.66 o 
   4   9   4      175.17      174.11     19.35 o 
   5   9   4       43.51       82.25     16.66 o 
   6   9   4        5.89        4.77     12.80 o 
  -9  10   4      222.52      269.63     22.10 o 
  -8  10   4        9.03       20.61     10.02 o 
  -7  10   4      100.28      107.63     14.00 o 
  -6  10   4       22.17       25.02      8.04 o 
  -5  10   4      313.86      311.34     14.64 o 
  -4  10   4     1009.56      979.44     29.36 o 
  -3  10   4      178.01      182.52     10.98 o 
  -2  10   4        7.14        0.85      5.04 o 
  -1  10   4      183.45      194.58     14.52 o 
   0  10   4       40.29       42.93      9.67 o 
   1  10   4      608.32      596.92     30.47 o 
   2  10   4       39.75       52.47     11.98 o 
   3  10   4        2.63        5.34     10.65 o 
   4  10   4        0.01        0.00     11.38 o 
   5  10   4        2.84       12.07     12.93 o 
  -9  11   4       27.19       40.05     13.18 o 
  -8  11   4      220.23      256.99     21.94 o 
  -7  11   4       25.14       22.35     10.43 o 
  -6  11   4      394.10      389.62     25.13 o 
  -5  11   4       37.40       44.38     10.94 o 
  -4  11   4      180.13      196.87     17.76 o 
  -3  11   4      776.51      819.24     34.52 o 
  -2  11   4       81.03       73.47     10.48 o 
  -1  11   4      815.08      868.28     27.08 o 
   0  11   4        1.14       40.05     10.40 o 
   1  11   4       32.61       32.87     10.91 o 
   2  11   4      221.83      223.48     20.29 o 
   3  11   4      145.55      122.05     17.10 o 
   4  11   4       17.50       24.94     13.37 o 
  -7  12   4       59.91       40.90     12.74 o 
  -6  12   4        0.01        1.52      9.17 o 
  -5  12   4      453.31      510.37     30.82 o 
  -4  12   4       32.97       20.20      9.99 o 
  -3  12   4        0.03        0.00      7.81 o 
  -2  12   4       79.11       69.19     12.33 o 
   1  12   4      330.89      316.92     22.73 o 
   2  12   4        1.72        0.00      9.77 o 
  -6  13   4        2.29        0.03     10.34 o 
  -5  13   4        1.36        0.00      9.26 o 
  -4  13   4      181.15      178.34     19.63 o 
  -3  13   4       21.53        1.23      9.74 o 
  -2  13   4       10.44       22.03     11.63 o 
  -2 -13   5       67.24       68.37     15.24 o 
  -1 -13   5      279.38      295.11     24.43 o 
   0 -13   5      216.64      252.75     21.78 o 
   1 -13   5      224.24      243.14     21.15 o 
   2 -13   5        6.25       11.73      9.10 o 
   3 -13   5        0.11        0.00      8.91 o 
  -4 -12   5       86.97      114.84     19.19 o 
  -3 -12   5      943.62      950.70     47.54 o 
  -2 -12   5       43.32       34.36     13.02 o 
  -1 -12   5       47.67       42.74     12.14 o 
   0 -12   5      361.81      348.25     23.68 o 
   1 -12   5       34.90       26.90     10.97 o 
   2 -12   5      103.22       99.60     14.60 o 
   3 -12   5      361.20      426.80     27.31 o 
   4 -12   5       54.04       51.71     13.56 o 
   5 -12   5       94.68       87.24     15.77 o 
  -6 -11   5        2.75       12.96     13.34 o 
  -5 -11   5      250.59      310.09     27.09 o 
  -4 -11   5       31.52       20.70     12.96 o 
  -3 -11   5       36.60       30.88     12.45 o 
  -2 -11   5      402.99      393.10     26.20 o 
  -1 -11   5       12.94       17.58     10.34 o 
   0 -11   5      621.84      664.19     33.44 o 
   1 -11   5     1845.12     1982.76     75.14 o 
   2 -11   5      410.39      410.58     18.11 o 
   3 -11   5       97.93      107.16     14.60 o 
   4 -11   5      502.52      529.44     20.46 o 
   5 -11   5        2.39        0.00      8.12 o 
   6 -11   5      398.46      487.99     30.95 o 
  -7 -10   5       61.83       77.44     16.44 o 
  -6 -10   5        1.11        0.00     11.57 o 
  -5 -10   5       18.39       33.73     13.59 o 
  -4 -10   5      272.22      258.70     21.94 o 
  -3 -10   5      322.20      294.64     22.54 o 
  -2 -10   5       17.23       19.12     10.53 o 
  -1 -10   5       33.20       41.85     11.00 o 
   0 -10   5       59.07       66.82     11.54 o 
   1 -10   5       59.08       71.80      8.15 o 
   2 -10   5      952.70      930.00     44.19 o 
   3 -10   5      130.79      125.71      9.53 o 
   4 -10   5      258.01      230.80     12.39 o 
   5 -10   5       43.53       36.54      6.73 o 
   6 -10   5       90.05      100.39     14.86 o 
   7 -10   5      485.61      505.82     30.03 o 
  -8  -9   5       87.75      107.25     18.30 o 
  -7  -9   5      174.85      188.65     20.42 o 
  -6  -9   5      206.92      229.20     21.40 o 
  -5  -9   5        4.89       10.91     11.92 o 
  -4  -9   5       50.84       46.50     12.52 o 
  -3  -9   5        8.84        4.93      9.70 o 
  -2  -9   5      435.99      397.78     24.24 o 
  -1  -9   5      103.16      106.37     13.37 o 
   0  -9   5      767.14      758.09     24.79 o 
   1  -9   5       13.75       14.71      6.43 o 
   2  -9   5        0.15        0.00      3.93 o 
   3  -9   5      562.75      552.98     26.33 o 
   4  -9   5       54.99       59.59     13.51 o 
   5  -9   5      209.91      186.91     10.56 o 
   6  -9   5      182.14      207.85     11.59 o 
   7  -9   5       34.25       38.53     10.21 o 
  -8  -8   5       33.73       34.07      8.88 o 
  -7  -8   5      136.52      126.67     10.97 o 
  -6  -8   5      582.79      607.48     31.80 o 
  -5  -8   5      132.98      120.81     14.73 o 
  -4  -8   5       60.22       53.83     11.38 o 
  -3  -8   5      206.21      207.14     17.07 o 
  -2  -8   5      332.11      302.22     20.64 o 
  -1  -8   5      359.25      308.83     19.91 o 
   0  -8   5      969.97      997.77     29.47 o 
   1  -8   5     1593.42     1621.06    123.55 o 
   2  -8   5      407.81      428.11     15.94 o 
   3  -8   5       15.23       13.76      4.43 o 
   4  -8   5       28.88       28.85      5.48 o 
   5  -8   5       18.44       23.54      5.19 o 
   6  -8   5        1.38        4.66      4.56 o 
   7  -8   5      626.15      715.90     37.84 o 
  -9  -7   5      100.54       89.38     11.10 o 
  -8  -7   5      437.80      433.76     19.17 o 
  -7  -7   5      822.77      879.73     28.05 o 
  -6  -7   5      194.71      198.47     11.92 o 
  -5  -7   5       23.30       20.85      6.23 o 
  -4  -7   5     1388.38     1340.59     45.47 o 
  -3  -7   5      321.15      330.39     20.01 o 
  -2  -7   5     5652.59     5512.32    177.84 o 
  -1  -7   5      202.18      181.62     10.48 o 
   0  -7   5       80.78       76.84      7.05 o 
   1  -7   5     1608.75     1636.87     42.67 o 
   2  -7   5      205.20      206.34     10.05 o 
   3  -7   5      937.62      864.37     24.95 o 
   4  -7   5      539.76      534.95     25.21 o 
   5  -7   5      108.18      100.24      7.43 o 
   6  -7   5      114.50      121.91     10.24 o 
   7  -7   5      202.64      204.23     15.27 o 
   8  -7   5      279.00      303.96     20.55 o 
 -10  -6   5        5.85        0.00      7.78 o 
  -9  -6   5      145.75      161.26     12.58 o 
  -8  -6   5       12.37        7.37      9.93 o 
  -7  -6   5       89.09      105.29     14.13 o 
  -6  -6   5     3170.43     3150.53    107.19 o 
  -5  -6   5       13.14        8.22      8.31 o 
  -4  -6   5      679.13      685.56     30.88 o 
  -3  -6   5        2.56        0.00      6.26 o 
  -2  -6   5      928.76      757.03     31.77 o 
  -1  -6   5     5267.37     5148.75    117.32 o 
   0  -6   5     1545.49     1587.27     40.47 o 
   1  -6   5      743.28      730.53     21.51 o 
   2  -6   5      673.88      580.62     18.10 o 
   3  -6   5       17.18       15.77      3.87 o 
   4  -6   5      542.02      524.04     17.94 o 
   5  -6   5     1262.17     1263.83     33.26 o 
   6  -6   5       89.75       91.69      7.18 o 
   7  -6   5     1072.63     1104.58     44.22 o 
   8  -6   5        9.14       15.36      8.63 o 
   9  -6   5        0.17        1.17      8.88 o 
 -10  -5   5      119.77       84.87     15.36 o 
  -9  -5   5       87.49       84.97     14.26 o 
  -8  -5   5      898.11      864.09     38.09 o 
  -7  -5   5      151.13      155.24     14.41 o 
  -6  -5   5      313.21      307.72     19.50 o 
  -5  -5   5      774.24      755.60     32.37 o 
  -4  -5   5      487.02      489.61     23.42 o 
  -3  -5   5      762.17      667.29     27.94 o 
  -2  -5   5     2375.89     2347.86     56.45 o 
  -1  -5   5     1048.21      963.24     26.06 o 
   0  -5   5      219.19      217.99     13.62 o 
   1  -5   5       32.07       36.54      4.41 o 
   2  -5   5     2130.83     2131.88     62.75 o 
   3  -5   5     7359.27     7804.88    172.95 o 
   4  -5   5      328.89      307.26     11.47 o 
   5  -5   5       28.52       31.74      4.62 o 
   6  -5   5       85.06       91.23     10.34 o 
   7  -5   5       24.08       18.97      7.40 o 
   8  -5   5      556.12      592.31     29.56 o 
   9  -5   5      164.79      228.95     20.10 o 
 -11  -4   5       20.34       13.81     13.02 o 
 -10  -4   5      189.71      190.48     17.99 o 
  -9  -4   5       10.38        6.61      9.58 o 
  -8  -4   5      555.74      543.85     27.60 o 
  -7  -4   5     1747.43     1689.93     61.67 o 
  -6  -4   5     1151.97     1151.86     44.51 o 
  -5  -4   5      391.15      401.64     20.99 o 
  -4  -4   5      313.14      310.98     16.94 o 
  -3  -4   5       12.41       12.39      5.78 o 
  -2  -4   5      631.48      698.49     34.85 o 
  -1  -4   5     3482.80     3415.33     77.89 o 
   0  -4   5     1150.86     1184.10     23.45 o 
   1  -4   5     6687.69     7041.73    127.00 o 
   2  -4   5       76.88       83.20      6.30 o 
   3  -4   5      140.38      163.92      6.16 o 
   4  -4   5     2058.03     2025.55     41.30 o 
   5  -4   5      150.25      149.07      7.99 o 
   6  -4   5      234.03      245.04     16.09 o 
   7  -4   5      492.97      543.03     26.46 o 
   8  -4   5        7.62       17.58      8.95 o 
   9  -4   5       13.39       18.56      9.70 o 
 -11  -3   5      405.61      404.86     26.84 o 
 -10  -3   5      632.30      644.11     33.35 o 
  -9  -3   5        1.79        1.49      8.12 o 
  -8  -3   5       62.64       81.02     11.47 o 
  -7  -3   5     2266.40     2097.60     73.37 o 
  -6  -3   5      161.41      171.89     14.00 o 
  -5  -3   5     3398.69     3440.99    112.25 o 
  -4  -3   5       42.35       43.40      6.83 o 
  -3  -3   5       47.27       71.82      7.27 o 
  -2  -3   5       61.81      103.51     30.88 o 
  -1  -3   5      654.21      590.62     12.77 o 
   0  -3   5      884.38      866.13     17.52 o 
   1  -3   5     4857.37     5259.45     95.41 o 
   2  -3   5     3265.57     3351.76     62.10 o 
   3  -3   5      365.52      327.51      8.98 o 
   4  -3   5      248.69      233.13     11.56 o 
   5  -3   5        5.11        0.00      4.93 o 
   6  -3   5       69.93       80.79     10.68 o 
   7  -3   5       26.32       32.94      9.67 o 
 -11  -2   5      100.25      104.60     16.69 o 
 -10  -2   5      163.37      156.88     16.78 o 
  -9  -2   5     1128.52     1193.81     48.74 o 
  -8  -2   5      141.45      136.55     13.15 o 
  -7  -2   5     2004.88     1946.66     68.63 o 
  -6  -2   5     3095.17     2980.02     98.84 o 
  -5  -2   5        5.18        1.26      4.62 o 
  -4  -2   5     1350.06     1274.76     44.92 o 
  -3  -2   5     3261.87     3244.18    101.55 o 
  -2  -2   5       74.41       73.38      6.70 o 
  -1  -2   5     7145.90     7587.40    135.70 o 
   0  -2   5       90.85       59.19      6.57 o 
   1  -2   5      317.01      334.83     16.16 o 
   2  -2   5       28.97       15.39      2.94 o 
   3  -2   5      359.75      350.49     10.74 o 
   4  -2   5     1880.37     1970.94     46.89 o 
   5  -2   5     1112.55     1131.92     44.73 o 
   6  -2   5      441.58      456.70     25.07 o 
   7  -2   5       35.65       24.06      9.61 o 
   8  -2   5       46.29       43.12     11.66 o 
   9  -2   5      105.20      115.25     16.31 o 
 -11  -1   5     1152.87     1302.20     55.41 o 
 -10  -1   5      104.58      119.90     15.20 o 
  -9  -1   5        0.65        0.00      7.02 o 
  -8  -1   5        2.48        3.26      6.64 o 
  -7  -1   5      190.01      191.27     14.26 o 
  -6  -1   5      536.21      472.28     22.10 o 
  -5  -1   5    16541.31    15937.78    490.93 o 
  -4  -1   5     1588.31     1623.67     55.13 o 
  -3  -1   5     2329.33     2313.10     43.80 o 
  -2  -1   5     1564.92     1503.94     28.80 o 
  -1  -1   5     4269.48     4371.32     78.90 o 
   0  -1   5    10285.75    10643.25    189.44 o 
   1  -1   5     5950.21     6281.41    113.27 o 
   2  -1   5       45.55       38.49      5.07 o 
   3  -1   5      399.04      382.43     14.45 o 
   4  -1   5      504.04      511.57     24.69 o 
   5  -1   5      142.51      153.06     14.00 o 
   6  -1   5       29.58       47.70      9.67 o 
   7  -1   5      487.95      516.95     29.46 o 
   8  -1   5      423.02      467.51     29.05 o 
   9  -1   5        1.43       13.43     11.00 o 
 -12   0   5        5.86        1.90     11.95 o 
 -11   0   5       19.61       20.77     11.79 o 
 -10   0   5      369.82      428.82     27.03 o 
  -9   0   5      424.19      472.06     26.99 o 
  -8   0   5       30.64       39.45      9.29 o 
  -7   0   5     2234.24     2397.52     83.29 o 
  -6   0   5      728.76      730.69     30.57 o 
  -5   0   5      833.63      905.97     34.61 o 
  -4   0   5     7626.32     7942.62    175.63 o 
  -3   0   5       54.63       69.56      3.56 o 
  -2   0   5     6080.23     6220.22    111.64 o 
  -1   0   5     1971.28     2013.54     37.35 o 
   0   0   5     4204.32     4233.46     76.61 o 
   1   0   5      392.03      380.76     10.61 o 
   2   0   5     1205.34     1226.12     46.18 o 
   3   0   5     2718.15     2814.39     96.16 o 
   4   0   5     4899.29     4884.68    160.58 o 
   5   0   5      179.58      192.79     16.31 o 
   6   0   5      598.83      693.14     34.20 o 
   7   0   5      783.94      945.36     43.87 o 
   8   0   5      117.51      119.93     16.66 o 
   9   0   5      465.26      435.74     29.71 o 
 -12   1   5       18.97       16.63     11.76 o 
 -11   1   5      420.29      494.09     30.00 o 
 -10   1   5       25.50       23.45     10.81 o 
  -9   1   5      214.46      198.64     17.51 o 
  -8   1   5        9.42        9.48      7.84 o 
  -7   1   5      216.45      251.52     17.70 o 
  -6   1   5     2194.09     2231.69     76.91 o 
  -5   1   5     2615.62     2718.62     63.90 o 
  -4   1   5      925.51      865.32     22.84 o 
  -3   1   5        4.11       11.37      7.78 o 
  -2   1   5      537.62      575.67     12.21 o 
  -1   1   5     2667.51     2725.59     50.02 o 
   0   1   5     4024.36     3863.59     86.07 o 
   1   1   5     1475.14     1460.31     52.76 o 
   2   1   5     3549.42     3500.67    117.37 o 
   3   1   5      659.58      690.99     31.26 o 
   4   1   5       56.41       57.21      9.61 o 
   5   1   5     2701.20     2840.66    100.14 o 
   6   1   5       18.04       29.30     10.02 o 
   7   1   5      305.86      368.26     26.01 o 
   8   1   5       20.88       17.35     11.70 o 
   9   1   5       33.58       44.98     14.19 o 
 -12   2   5       24.69       15.80     11.00 o 
 -11   2   5      488.78      528.52     30.76 o 
 -10   2   5      654.96      661.34     34.64 o 
  -9   2   5      570.55      585.42     30.47 o 
  -8   2   5      106.42      119.49     13.34 o 
  -7   2   5       63.51       78.52     10.65 o 
  -6   2   5      316.76      295.87     17.29 o 
  -5   2   5        3.31        3.48      2.89 o 
  -4   2   5     2766.21     2718.95     63.24 o 
  -3   2   5       78.24       79.90      3.64 o 
  -2   2   5     3195.79     3276.37     59.87 o 
  -1   2   5       11.87       14.82      2.23 o 
   0   2   5      293.02      266.80     16.41 o 
   1   2   5      653.54      605.87     27.41 o 
   2   2   5     1578.56     1609.92     59.96 o 
   3   2   5     3405.37     3418.64    116.86 o 
   4   2   5     1056.21     1145.89     47.38 o 
   5   2   5      772.23      814.40     37.81 o 
   6   2   5      233.93      243.27     20.04 o 
   7   2   5       62.25       71.15     14.13 o 
   8   2   5       45.88       63.31     15.49 o 
   9   2   5      190.80      213.34     22.85 o 
 -12   3   5       11.12       25.41     11.54 o 
 -11   3   5      314.17      302.73     22.63 o 
 -10   3   5       51.47       51.59     12.20 o 
  -9   3   5      256.13      265.78     19.76 o 
  -8   3   5     2182.68     2261.72     81.08 o 
  -7   3   5      148.92      168.07     14.10 o 
  -6   3   5      144.86      130.12      9.77 o 
  -5   3   5      225.91      224.38      9.78 o 
  -4   3   5       10.97       13.93      3.12 o 
  -3   3   5     2074.16     2163.96     40.51 o 
  -2   3   5     4196.16     4062.36     73.86 o 
  -1   3   5     1224.91     1184.24     32.48 o 
   0   3   5      749.62      653.37     17.18 o 
   1   3   5      103.02       95.50      4.11 o 
   2   3   5      260.31      319.64     20.55 o 
   3   3   5      506.12      546.79     28.32 o 
   4   3   5      502.16      473.26     27.12 o 
   5   3   5      292.65      291.13     22.16 o 
   6   3   5       50.97       67.14     13.43 o 
   7   3   5       38.16       43.24     12.61 o 
   8   3   5       16.12       19.38     13.15 o 
 -12   4   5      212.61      186.59     18.97 o 
 -11   4   5      207.26      157.35     16.94 o 
 -10   4   5     1522.22     1575.63     62.18 o 
  -9   4   5      134.98      148.19     15.20 o 
  -8   4   5      143.44      134.44     13.72 o 
  -7   4   5      688.77      715.93     32.15 o 
  -6   4   5        6.58       11.43      3.85 o 
  -5   4   5      496.53      507.91     16.17 o 
  -4   4   5     7720.17     7586.30    168.59 o 
  -3   4   5      734.51      743.17     21.15 o 
  -2   4   5        6.07        8.54      2.52 o 
  -1   4   5     3855.92     3696.74     83.87 o 
   0   4   5     2928.50     2867.85     66.05 o 
   1   4   5     3163.84     3290.93    137.08 o 
   2   4   5      392.68      422.91     23.80 o 
   3   4   5       52.43       56.27     10.78 o 
   4   4   5      501.79      436.75     26.14 o 
   5   4   5      205.94      179.13     17.86 o 
   6   4   5      340.73      375.15     27.15 o 
   7   4   5      483.78      515.87     33.03 o 
   8   4   5       38.86       33.70     15.43 o 
 -11   5   5      164.49      150.56     16.41 o 
 -10   5   5       27.74       25.22      9.99 o 
  -9   5   5     1151.33     1061.27     45.14 o 
  -7   5   5       37.65       45.46      6.09 o 
  -6   5   5     1098.14     1103.28     30.30 o 
  -5   5   5      918.96      941.98     26.02 o 
  -4   5   5      470.77      440.54     14.49 o 
  -3   5   5     8671.91     8330.44    184.79 o 
  -2   5   5       56.60       61.09      9.72 o 
  -1   5   5     4250.06     4146.35     94.13 o 
   0   5   5        9.25        7.96      2.56 o 
   1   5   5      702.80      728.07     33.60 o 
   2   5   5     1173.50     1250.90     51.11 o 
   3   5   5      623.77      620.91     32.34 o 
   4   5   5      212.79      197.63     18.49 o 
   5   5   5     1666.56     1656.04     67.39 o 
   6   5   5      168.44      131.21     17.58 o 
   7   5   5       11.00       12.83     12.83 o 
   8   5   5      178.48      168.73     22.66 o 
 -11   6   5       61.19       49.72     12.42 o 
 -10   6   5      154.56      167.98     17.10 o 
  -8   6   5      257.12      254.81     18.33 o 
  -7   6   5      998.72     1034.42     30.05 o 
  -6   6   5      107.15      120.69     12.72 o 
  -5   6   5     1433.18     1423.10     36.89 o 
  -4   6   5      568.75      501.28     16.21 o 
  -3   6   5       59.90       57.33      5.02 o 
  -2   6   5      196.09      191.85      8.69 o 
  -1   6   5       66.38       70.41      5.47 o 
   0   6   5     2790.41     2916.09     68.52 o 
   1   6   5     2343.84     2450.68     87.37 o 
   2   6   5       48.74       53.26     11.22 o 
   3   6   5      293.80      289.20     22.19 o 
   4   6   5       13.68        4.17      9.26 o 
   5   6   5       94.13      113.04     16.63 o 
   6   6   5      513.70      504.37     32.72 o 
   7   6   5       11.22        3.29     12.68 o 
 -11   7   5        2.56        0.00      9.99 o 
 -10   7   5      179.08      183.78     19.22 o 
  -9   7   5      670.20      558.07     29.46 o 
  -8   7   5      209.70      223.01     17.32 o 
  -7   7   5     1062.67     1088.83     38.26 o 
  -6   7   5        5.99        6.74      4.09 o 
  -5   7   5       24.77       34.82     10.67 o 
  -4   7   5      294.64      280.08     11.71 o 
  -3   7   5      596.13      552.32     17.59 o 
  -2   7   5      149.65      142.61      8.66 o 
  -1   7   5      882.98      803.92     23.19 o 
   0   7   5       12.83       12.39      5.17 o 
   1   7   5       28.25       29.18      9.32 o 
   2   7   5     1297.64     1302.87     53.39 o 
   3   7   5      190.77      156.25     16.75 o 
   4   7   5      450.59      482.46     29.97 o 
   5   7   5      248.45      256.14     23.14 o 
   6   7   5       25.60       13.28     13.15 o 
   7   7   5       96.87      110.57     20.07 o 
 -10   8   5       14.02       19.60      8.60 o 
  -9   8   5      147.61      169.71     17.07 o 
  -8   8   5      116.62      115.41      9.96 o 
  -7   8   5     1134.01     1178.75     34.25 o 
  -6   8   5       67.92       79.62      7.43 o 
  -5   8   5       31.85       22.55      4.89 o 
  -4   8   5       28.93       64.22     31.12 o 
  -3   8   5        0.25        3.57      6.78 o 
  -2   8   5        4.58       11.67      4.21 o 
  -1   8   5      372.30      394.77     15.39 o 
   0   8   5      611.47      664.00     31.74 o 
   1   8   5       69.97       67.17     11.41 o 
   2   8   5      637.48      627.68     32.65 o 
   3   8   5       51.20       60.56     13.59 o 
   4   8   5       21.97       23.42     11.54 o 
   5   8   5       67.24       71.00     16.18 o 
   6   8   5       45.87       57.02     16.63 o 
 -10   9   5       22.99       10.24      8.91 o 
  -9   9   5      373.47      408.53     26.55 o 
  -8   9   5      241.98      251.30     14.24 o 
  -7   9   5        1.22        3.88      4.93 o 
  -6   9   5      727.55      709.90     23.59 o 
  -5   9   5      139.67      139.12     18.44 o 
  -4   9   5        9.84       15.78      5.18 o 
  -3   9   5      557.24      539.15     18.79 o 
  -2   9   5      311.02      297.35     25.35 o 
  -1   9   5       37.31       28.79      6.67 o 
   0   9   5      722.38      670.95     32.05 o 
   1   9   5      519.67      546.91     29.52 o 
   2   9   5      677.42      687.45     34.83 o 
   3   9   5        0.24        6.04     10.78 o 
   4   9   5       11.18       10.34     11.89 o 
   5   9   5        1.01        1.11     11.95 o 
  -9  10   5        0.20        0.00      9.10 o 
  -8  10   5      524.66      530.54     30.09 o 
  -7  10   5      582.68      627.61     23.20 o 
  -6  10   5       14.63        8.88      5.62 o 
  -5  10   5       28.34       27.63      7.55 o 
  -4  10   5       46.50       49.21      7.05 o 
  -3  10   5      303.27      283.35     13.59 o 
  -2  10   5     1473.56     1445.29     59.41 o 
  -1  10   5       40.24       48.90     10.40 o 
   0  10   5       61.91       74.28     12.36 o 
   1  10   5       44.37       48.58     11.82 o 
   2  10   5       48.80       49.25     12.20 o 
   3  10   5      271.81      270.83     23.33 o 
   4  10   5       72.35       63.57     14.76 o 
  -8  11   5      151.08      147.24     17.83 o 
  -7  11   5        0.22        0.00      8.53 o 
  -6  11   5      209.24      216.40     19.38 o 
  -5  11   5       12.29       14.70      8.95 o 
  -4  11   5      709.65      691.85     57.97 o 
  -3  11   5       58.97       55.70      7.70 o 
  -2  11   5       93.48       80.49      8.49 o 
  -1  11   5      153.39      163.04     15.49 o 
   0  11   5        0.52        7.74      9.36 o 
   1  11   5      248.94      226.99     19.82 o 
   2  11   5      228.87      223.17     20.10 o 
   3  11   5        0.46        9.07     11.38 o 
  -7  12   5      149.34      143.19     17.73 o 
  -6  12   5      269.69      255.91     22.03 o 
  -5  12   5        6.17        5.53      8.60 o 
  -4  12   5        0.22        0.00      7.93 o 
  -3  12   5      376.59      344.30     24.06 o 
  -1  12   5        5.61        6.16      8.95 o 
   0  12   5      104.20      113.48     14.86 o 
   1  12   5        3.02        0.00     10.12 o 
  -5  13   5       16.93        9.89     11.19 o 
  -4  13   5        0.67        0.35      9.55 o 
  -3  13   5        5.67        0.00      9.29 o 
  -2 -13   6      216.06      280.54     25.41 o 
  -1 -13   6       34.30       29.56     13.53 o 
   0 -13   6       20.15       24.91     10.72 o 
   1 -13   6        1.45        0.00      8.69 o 
   2 -13   6        6.64        9.42      9.67 o 
  -4 -12   6      131.25      146.13     21.75 o 
  -3 -12   6       17.46       30.60     13.91 o 
  -2 -12   6        7.36       14.98     11.57 o 
  -1 -12   6      306.93      263.18     21.62 o 
   0 -12   6      105.78      117.68     15.14 o 
   1 -12   6        4.19       10.59      9.61 o 
   2 -12   6       11.15       18.10      6.90 o 
   3 -12   6        6.11        2.07      8.12 o 
   4 -12   6        3.58        0.00      8.47 o 
  -6 -11   6        9.06       11.47     15.68 o 
  -5 -11   6      474.80      511.76     33.66 o 
  -4 -11   6      523.04      571.16     35.91 o 
  -3 -11   6        0.97        1.71     11.54 o 
  -2 -11   6       91.44      103.27     16.25 o 
  -1 -11   6        5.22       17.45     10.72 o 
   0 -11   6       15.21       14.76      9.36 o 
   1 -11   6      200.57      207.04     13.41 o 
   2 -11   6       44.57       41.55     18.92 o 
   3 -11   6      506.09      485.21     19.87 o 
   4 -11   6       81.99       88.56      9.48 o 
   5 -11   6        5.72        0.00      8.79 o 
   6 -11   6       83.80       90.25     15.68 o 
  -7 -10   6      270.22      264.10     24.91 o 
  -6 -10   6      158.45      147.78     20.33 o 
  -5 -10   6       10.71       14.35     13.40 o 
  -4 -10   6       27.60       23.87     12.45 o 
  -3 -10   6        6.37        1.74      9.64 o 
  -2 -10   6       14.72       31.86     12.01 o 
  -1 -10   6     1585.74     1628.26     64.52 o 
   0 -10   6     1431.24     1495.06     42.23 o 
   1 -10   6        3.20        0.48      5.49 o 
   2 -10   6       15.18       10.51      5.78 o 
   3 -10   6        0.03        0.00      4.91 o 
   4 -10   6     1050.62      980.34     30.22 o 
   5 -10   6      470.60      431.38     17.83 o 
   6 -10   6        0.29        3.86      9.10 o 
  -8  -9   6       54.42       50.23     16.44 o 
  -7  -9   6       17.75       27.41     14.19 o 
  -6  -9   6       97.70       98.34     16.94 o 
  -5  -9   6      357.74      380.90     26.87 o 
  -4  -9   6      333.05      367.24     25.41 o 
  -3  -9   6       94.40       69.83     13.47 o 
  -2  -9   6      783.72      750.80     36.13 o 
  -1  -9   6       27.06       27.09      9.74 o 
   0  -9   6      191.89      192.42     11.87 o 
   1  -9   6      304.61      316.21     16.18 o 
   2  -9   6      654.31      656.83     62.24 o 
   3  -9   6      214.12      202.39     11.47 o 
   4  -9   6      353.96      312.90     14.28 o 
   5  -9   6      163.36      166.39     10.46 o 
   6  -9   6      144.53      147.06     10.33 o 
  -8  -8   6       85.90       90.25     16.22 o 
  -7  -8   6      249.07      247.16     21.68 o 
  -6  -8   6      271.31      308.99     23.11 o 
  -5  -8   6       21.33       16.94     10.72 o 
  -4  -8   6        1.29        1.74      9.74 o 
  -3  -8   6      457.31      458.56     25.73 o 
  -2  -8   6       55.61       50.70     10.65 o 
  -1  -8   6     1404.04     1341.56     37.66 o 
   0  -8   6        2.57       12.21      5.09 o 
   1  -8   6      170.50      163.12      9.74 o 
   2  -8   6        5.96        1.33      3.97 o 
   3  -8   6      676.17      651.17     21.30 o 
   4  -8   6      796.17      757.23     23.86 o 
   5  -8   6      363.45      376.68     15.14 o 
   6  -8   6       84.65       70.60      8.60 o 
   7  -8   6      122.61      137.00     13.66 o 
  -9  -7   6       49.85       39.62      9.27 o 
  -8  -7   6        0.87        0.00      7.27 o 
  -7  -7   6      274.33      274.31     21.43 o 
  -6  -7   6       52.66       40.71     11.95 o 
  -5  -7   6      900.20      921.93     40.18 o 
  -4  -7   6        1.15        1.36      8.31 o 
  -3  -7   6      241.68      220.61     16.75 o 
  -2  -7   6      318.26      336.93     20.70 o 
  -1  -7   6        8.58        1.80      5.77 o 
   0  -7   6     1113.54     1132.42     31.69 o 
   1  -7   6       52.96       61.61      6.48 o 
   2  -7   6      297.05      277.30     12.14 o 
   3  -7   6       56.23       46.31      5.88 o 
   4  -7   6        0.07        0.00      3.73 o 
   5  -7   6      139.56      130.82     14.30 o 
   6  -7   6      257.38      260.81     17.16 o 
   7  -7   6      169.96      165.83     14.83 o 
   8  -7   6      466.11      534.87     29.08 o 
 -10  -6   6       51.45       35.75     15.01 o 
  -9  -6   6      173.03      154.51     18.11 o 
  -8  -6   6      457.43      475.98     28.23 o 
  -7  -6   6      907.19      864.78     39.23 o 
  -6  -6   6       12.08       15.58     10.24 o 
  -5  -6   6      108.24      114.17     13.24 o 
  -4  -6   6     1817.66     1948.21     69.67 o 
  -3  -6   6      583.89      584.94     27.06 o 
  -2  -6   6       62.55       63.33      6.75 o 
  -1  -6   6       62.90       47.46      5.80 o 
   0  -6   6        0.22        0.00      3.19 o 
   1  -6   6      553.50      581.22     33.24 o 
   2  -6   6     2313.12     2218.62     54.18 o 
   3  -6   6       22.79       21.03      4.38 o 
   4  -6   6      585.28      587.39     18.66 o 
   5  -6   6       24.37       23.69      5.00 o 
   6  -6   6       74.14       66.92     10.21 o 
   7  -6   6      172.93      149.51     14.13 o 
   8  -6   6        1.46        8.57      8.91 o 
 -10  -5   6      196.15      188.77     20.20 o 
  -9  -5   6       23.39       14.70     10.78 o 
  -8  -5   6      290.47      270.26     19.88 o 
  -7  -5   6     1158.45     1094.11     45.08 o 
  -6  -5   6     1335.47     1324.99     51.05 o 
  -5  -5   6     1413.76     1383.85     52.28 o 
  -4  -5   6      138.92      152.26     13.28 o 
  -3  -5   6     1744.87     1573.00     56.20 o 
  -2  -5   6      540.69      541.62     17.55 o 
  -1  -5   6       37.00       35.48      4.65 o 
   0  -5   6     4063.73     3903.49     89.76 o 
   1  -5   6     2095.86     2152.97     52.30 o 
   2  -5   6      202.15      190.74     15.41 o 
   3  -5   6      711.51      709.22     20.85 o 
   4  -5   6       20.45       24.32      4.32 o 
   5  -5   6     1720.01     1680.29     60.79 o 
   6  -5   6      284.89      298.05     18.84 o 
   7  -5   6        1.26        0.00      7.02 o 
   8  -5   6        3.27       17.58      9.20 o 
   9  -5   6        9.49        0.00      9.83 o 
 -11  -4   6      108.49       91.16     16.78 o 
 -10  -4   6       64.58       50.32     13.15 o 
  -9  -4   6      894.57      827.74     38.22 o 
  -8  -4   6       74.87       64.55     11.54 o 
  -7  -4   6       15.41       26.43      8.60 o 
  -6  -4   6      155.81      140.51     13.37 o 
  -5  -4   6     1743.67     1777.24     63.16 o 
  -4  -4   6      899.96      753.49     30.95 o 
  -3  -4   6      336.99      343.25     13.72 o 
  -2  -4   6      140.00      148.02      7.92 o 
  -1  -4   6     1494.60     1457.14     41.61 o 
   0  -4   6       27.14       24.79      2.14 o 
   1  -4   6     5652.43     6085.38    110.53 o 
   2  -4   6     5748.35     6152.92    137.46 o 
   3  -4   6     1787.49     1857.03     44.92 o 
   4  -4   6      444.11      433.21     14.83 o 
   5  -4   6      224.52      256.58     16.60 o 
   6  -4   6      862.18      839.27     35.75 o 
   7  -4   6      470.98      478.16     25.13 o 
   8  -4   6       57.77       41.73     10.30 o 
   9  -4   6      351.88      452.34     28.58 o 
 -11  -3   6      136.52      118.35     16.97 o 
 -10  -3   6       76.25       64.36     13.85 o 
  -9  -3   6      188.34      220.16     18.84 o 
  -8  -3   6       68.09       82.82     11.44 o 
  -7  -3   6       21.93       27.22      8.22 o 
  -6  -3   6     1914.98     1777.61     63.09 o 
  -5  -3   6      991.87     1034.18     39.64 o 
  -4  -3   6       20.63       22.92      6.04 o 
  -3  -3   6      652.48      724.01     20.89 o 
  -2  -3   6     2520.72     2737.08     51.32 o 
  -1  -3   6     1955.76     1870.29     35.64 o 
   0  -3   6     5955.23     6042.34    109.15 o 
   1  -3   6        0.22        4.32      1.83 o 
   2  -3   6      102.09      117.01      5.18 o 
   3  -3   6     1036.32     1100.41     23.16 o 
   4  -3   6      727.36      680.94     20.74 o 
   5  -3   6     1507.12     1472.79     38.79 o 
   6  -3   6      332.61      299.76     18.11 o 
 -11  -2   6       22.33       25.29     12.64 o 
 -10  -2   6      259.90      319.32     22.66 o 
  -9  -2   6      129.18      152.90     15.77 o 
  -8  -2   6      873.36      879.58     37.96 o 
  -7  -2   6     1197.80     1177.44     45.55 o 
  -6  -2   6     1163.93     1165.27     44.03 o 
  -5  -2   6      228.12      214.16     13.59 o 
  -4  -2   6     3659.75     3418.55    110.51 o 
  -3  -2   6     7742.29     8733.89    157.28 o 
  -2  -2   6       12.28       10.42      1.95 o 
  -1  -2   6     2240.48     2299.76     42.94 o 
   0  -2   6      203.62      156.67      5.12 o 
   1  -2   6     1548.83     1438.30     60.90 o 
   2  -2   6       90.01       92.87     10.12 o 
   3  -2   6     1901.08     1873.57     38.45 o 
   4  -2   6      939.11      891.65     37.27 o 
   5  -2   6       42.25       36.16      8.85 o 
   6  -2   6      742.92      712.74     34.23 o 
   7  -2   6      511.39      476.74     28.20 o 
   8  -2   6      105.58      113.16     16.03 o 
 -11  -1   6       44.61       55.35     14.00 o 
 -10  -1   6      204.34      185.39     18.21 o 
  -9  -1   6       17.54       16.85      8.85 o 
  -8  -1   6      146.39      162.47     14.54 o 
  -7  -1   6       71.18       57.75      9.36 o 
  -6  -1   6     2245.78     2230.49     76.34 o 
  -5  -1   6       23.52       28.67      6.23 o 
  -4  -1   6       87.28      119.37      6.50 o 
  -3  -1   6     9863.89    10132.64    181.60 o 
  -2  -1   6     2012.63     2253.72     42.27 o 
  -1  -1   6       90.25       65.01      3.31 o 
   0  -1   6      299.47      326.90      8.13 o 
   1  -1   6     1051.46     1133.54     23.00 o 
   2  -1   6      396.01      455.94     10.84 o 
   3  -1   6     2570.25     2347.10     82.19 o 
   4  -1   6      105.21      111.39     12.11 o 
   5  -1   6      923.81      987.49     42.52 o 
   6  -1   6      173.23      173.51     16.63 o 
   7  -1   6       41.23       52.22     12.01 o 
   8  -1   6       32.48       34.58     12.55 o 
   9  -1   6        6.37       10.24     11.60 o 
 -12   0   6      300.99      317.14     26.36 o 
 -11   0   6       17.01       14.35     11.32 o 
 -10   0   6      330.63      380.24     25.22 o 
  -9   0   6       98.22       74.98     12.49 o 
  -8   0   6      318.12      349.13     21.62 o 
  -7   0   6     1978.10     2044.21     72.73 o 
  -6   0   6     2825.87     2851.59     95.62 o 
  -5   0   6     2634.25     2670.83     62.94 o 
  -4   0   6     1125.80     1050.61     36.45 o 
  -3   0   6     2893.24     3150.80     58.47 o 
  -2   0   6     1536.53     1559.27     29.89 o 
  -1   0   6     4707.25     4953.65     89.46 o 
   0   0   6       16.50       21.05      2.56 o 
   1   0   6      549.60      464.75     12.75 o 
   2   0   6      389.52      340.12     19.35 o 
   3   0   6      386.89      366.93     21.68 o 
   4   0   6     1752.23     1633.60     62.49 o 
   5   0   6      102.87      102.32     13.53 o 
   6   0   6     1239.41     1279.32     54.24 o 
   7   0   6        1.22        5.91      8.82 o 
   8   0   6       22.94        7.18     11.38 o 
   9   0   6       10.27        2.21     12.30 o 
 -12   1   6       13.52       19.00     12.80 o 
 -11   1   6      135.62      138.83     17.89 o 
 -10   1   6      560.15      609.85     33.95 o 
  -9   1   6      595.60      631.19     32.84 o 
  -8   1   6      709.52      773.27     35.91 o 
  -7   1   6       30.06       30.98      8.19 o 
  -6   1   6       68.42       68.56      9.04 o 
  -5   1   6       72.21       70.76      5.65 o 
  -4   1   6     1319.71     1368.52     33.95 o 
  -3   1   6     9668.43     9910.90    177.30 o 
  -2   1   6       18.45       22.16      2.14 o 
  -1   1   6      936.00     1032.96     22.93 o 
   0   1   6      159.47      166.56      5.01 o 
   1   1   6     1632.92     1576.26     57.02 o 
   2   1   6     6459.55     6386.50    206.95 o 
   3   1   6     2720.30     2784.83     97.99 o 
   4   1   6      980.21     1032.98     44.76 o 
   5   1   6        5.97        1.39      8.03 o 
   6   1   6      120.99      112.44     15.49 o 
   7   1   6      644.65      663.21     37.24 o 
   8   1   6      320.01      325.90     27.50 o 
 -12   2   6      379.87      441.91     29.74 o 
 -11   2   6        4.07        4.55     10.24 o 
 -10   2   6      228.57      239.54     21.53 o 
  -9   2   6      410.25      463.37     27.15 o 
  -8   2   6      570.79      614.72     30.66 o 
  -7   2   6     1427.57     1564.91     58.70 o 
  -6   2   6       44.38       50.44      5.73 o 
  -5   2   6      888.47      905.70     24.90 o 
  -4   2   6     2205.67     2154.75     51.16 o 
  -3   2   6      193.92      204.74      6.16 o 
  -2   2   6      973.00      926.76     18.85 o 
  -1   2   6     3346.14     3398.40     62.41 o 
   0   2   6     2758.52     2594.79     59.70 o 
   1   2   6     2487.77     2383.04     83.20 o 
   2   2   6       43.53       33.32      9.04 o 
   3   2   6      985.57      944.98     41.88 o 
   4   2   6     1144.68     1117.79     48.30 o 
   5   2   6      343.15      371.64     25.70 o 
   6   2   6     1722.51     1851.36     74.44 o 
   7   2   6      127.85      138.39     18.49 o 
   8   2   6        2.66       12.90     13.53 o 
 -12   3   6       12.54        7.65     11.60 o 
 -11   3   6      658.21      766.13     39.23 o 
 -10   3   6       68.95       84.21     13.97 o 
  -9   3   6     1134.79     1376.04     55.95 o 
  -8   3   6        1.29        0.00      7.11 o 
  -7   3   6      165.16      182.20     15.43 o 
  -6   3   6      401.27      421.61     15.19 o 
  -5   3   6      198.60      175.84      8.63 o 
  -4   3   6        4.11        4.80      2.79 o 
  -3   3   6     4397.12     4507.15     82.21 o 
  -2   3   6     1366.29     1370.44     33.08 o 
  -1   3   6      376.50      377.75     11.62 o 
   0   3   6     2784.95     2618.36     60.19 o 
   1   3   6     3015.93     3027.09    103.96 o 
   2   3   6     2319.30     2524.08     90.03 o 
   3   3   6       89.05       85.69     12.49 o 
   4   3   6      734.10      689.35     35.34 o 
   5   3   6       30.33       23.36     11.16 o 
   6   3   6       94.35      116.17     17.29 o 
   7   3   6      484.34      536.74     34.55 o 
   8   3   6      322.25      376.13     31.52 o 
 -12   4   6      111.68      121.26     16.72 o 
 -11   4   6       56.42       60.15     13.50 o 
 -10   4   6       66.92       62.71     12.64 o 
  -9   4   6      341.67      326.63     21.97 o 
  -8   4   6      664.05      731.64     34.49 o 
  -7   4   6      641.20      667.00     21.74 o 
  -6   4   6      455.89      438.49     22.13 o 
  -5   4   6       58.75       55.57      7.68 o 
  -4   4   6       37.65       36.42      4.18 o 
  -3   4   6      149.17      168.33      9.02 o 
  -2   4   6     5015.70     4824.72    108.61 o 
  -1   4   6      359.00      364.56     11.77 o 
   0   4   6      218.01      191.93      7.57 o 
   1   4   6      190.46      201.39     16.03 o 
   2   4   6      131.80      124.35     13.78 o 
   3   4   6       66.82       84.87     13.47 o 
   4   4   6      222.49      235.08     20.23 o 
   5   4   6      229.12      216.69     21.15 o 
   6   4   6      871.70      909.42     46.12 o 
   7   4   6       42.82       43.37     15.68 o 
 -11   5   6      344.21      317.17     23.68 o 
 -10   5   6      146.91      136.87     16.15 o 
  -9   5   6      415.35      452.05     26.81 o 
  -8   5   6        9.01        1.26      7.24 o 
  -7   5   6       91.04       90.63     11.00 o 
  -6   5   6     2288.21     2413.95     59.11 o 
  -5   5   6      623.27      605.17     34.88 o 
  -4   5   6      815.45      715.81     50.37 o 
  -3   5   6      429.59      387.25     18.40 o 
  -2   5   6       89.94       78.00      5.40 o 
  -1   5   6     2039.82     1795.73     88.56 o 
   0   5   6     1755.20     1752.61     64.64 o 
   1   5   6      108.88       93.28     12.01 o 
   2   5   6      401.99      372.02     24.12 o 
   3   5   6       78.27       77.32     13.34 o 
   4   5   6      110.22      104.50     15.36 o 
   5   5   6      131.07      133.90     17.95 o 
   6   5   6      157.15      145.03     20.07 o 
   7   5   6      350.00      405.11     32.43 o 
 -11   6   6        0.36        0.00     10.43 o 
 -10   6   6       84.39       74.03     13.72 o 
  -9   6   6      251.58      281.33     22.00 o 
  -8   6   6     1074.79     1062.66     45.80 o 
  -7   6   6      484.04      461.35     17.36 o 
  -6   6   6      175.00      198.70     10.59 o 
  -5   6   6     1076.72     1011.82     28.30 o 
  -4   6   6      187.17      163.65      8.62 o 
  -3   6   6      984.87      913.81     25.30 o 
  -2   6   6     3243.50     3022.98     70.88 o 
  -1   6   6      161.93      152.81     14.68 o 
   0   6   6       44.96       51.49     10.27 o 
   1   6   6      610.69      627.68     31.42 o 
   2   6   6        3.02       12.71      9.42 o 
   3   6   6     1242.73     1356.35     57.37 o 
   4   6   6      535.31      574.00     33.98 o 
   5   6   6      159.88      153.47     19.72 o 
   6   6   6       64.32       50.04     15.58 o 
   7   6   6       52.23       44.48     15.87 o 
 -11   7   6      260.04      309.30     26.17 o 
 -10   7   6        7.13       22.35     12.20 o 
  -8   7   6      293.23      320.82     15.10 o 
  -7   7   6      689.10      681.11     22.75 o 
  -6   7   6     1794.76     1774.49     46.19 o 
  -5   7   6       40.56       40.07      5.57 o 
  -4   7   6       51.22       51.90      5.72 o 
  -3   7   6       30.26       29.05      5.66 o 
  -2   7   6       55.33       54.41      7.22 o 
  -1   7   6      729.18      696.67     28.94 o 
   0   7   6      977.19      983.73     42.36 o 
   1   7   6      968.45     1019.17     44.57 o 
   2   7   6      401.23      396.55     26.27 o 
   3   7   6        5.10       12.04     10.49 o 
   4   7   6      567.79      588.64     34.33 o 
   5   7   6       90.37       64.96     15.17 o 
   6   7   6       22.55       26.84     14.79 o 
  -9   8   6      109.25      118.03     14.57 o 
  -8   8   6      533.54      523.43     25.29 o 
  -7   8   6      134.43      133.98     10.10 o 
  -6   8   6       10.56       11.75      5.00 o 
  -5   8   6      373.53      342.81     14.38 o 
  -4   8   6        1.55        0.00      6.48 o 
  -3   8   6      950.44      796.79     66.71 o 
  -2   8   6     4433.54     4179.97     97.44 o 
  -1   8   6      140.70      119.23     13.18 o 
   0   8   6       60.86       56.68     11.35 o 
   1   8   6      698.16      752.88     36.60 o 
   2   8   6      356.03      392.34     25.45 o 
   3   8   6      424.09      426.07     28.48 o 
   4   8   6       20.81       17.83     11.98 o 
   5   8   6        6.55       13.24     12.20 o 
 -10   9   6        9.38       10.94      9.93 o 
  -9   9   6      125.77      145.94     16.60 o 
  -8   9   6       14.32       17.87      6.75 o 
  -7   9   6      201.30      214.70     13.36 o 
  -6   9   6      515.13      479.27     18.73 o 
  -5   9   6       21.06       20.85      5.69 o 
  -4   9   6       44.46       45.05      6.58 o 
  -3   9   6      877.73      808.16     25.16 o 
  -2   9   6      691.40      643.21     35.10 o 
  -1   9   6      247.75      236.92     18.08 o 
   0   9   6       35.84       35.34     10.37 o 
   1   9   6      455.00      461.82     27.56 o 
   2   9   6        8.23       12.30     10.78 o 
   3   9   6      112.07      133.65     17.89 o 
   4   9   6       77.59       75.01     15.77 o 
  -9  10   6       43.95       41.54     12.11 o 
  -8  10   6       40.40       51.64      8.74 o 
  -7  10   6        2.61        4.46      5.84 o 
  -6  10   6        3.52        0.00      5.03 o 
  -5  10   6      968.28      953.45     29.61 o 
  -4  10   6       29.45       31.29      6.43 o 
  -3  10   6      482.88      453.19     18.38 o 
  -2  10   6      100.68       95.75     12.49 o 
  -1  10   6       83.43       72.39     12.33 o 
   0  10   6      253.00      277.53     20.58 o 
   1  10   6      167.32      162.76     16.56 o 
   2  10   6        9.31       11.19     10.43 o 
   3  10   6        1.19        0.00     10.72 o 
  -8  11   6       63.02       81.87     15.05 o 
  -7  11   6      463.03      481.86     28.95 o 
  -6  11   6      135.43      118.38     10.67 o 
  -5  11   6        1.19        0.00      5.63 o 
  -4  11   6      547.13      550.77     20.91 o 
  -3  11   6      152.63      153.22     10.85 o 
  -2  11   6      104.09      120.31     14.26 o 
  -1  11   6      166.85      214.92     18.62 o 
   0  11   6      115.02      108.39     14.76 o 
   1  11   6        1.26        2.09      9.93 o 
   2  11   6       15.47       46.81     12.71 o 
  -7  12   6       10.42        7.84     10.56 o 
  -6  12   6       60.11       64.14     13.59 o 
  -5  12   6      343.92      351.53     25.07 o 
  -4  12   6       12.35       14.64      9.48 o 
  -3  12   6        5.95        0.00      8.38 o 
  -2  12   6        0.95        0.00      8.28 o 
  -1  12   6       47.55       53.74     12.17 o 
   0  12   6      137.57      157.39     17.01 o 
  -4 -12   7      476.42      516.51     36.29 o 
  -3 -12   7      143.99      157.70     21.87 o 
  -2 -12   7        4.20        0.00     10.40 o 
  -1 -12   7       39.29       30.44     12.11 o 
   0 -12   7       12.40        4.27      9.74 o 
   1 -12   7       16.18       15.71      7.01 o 
   2 -12   7      497.63      529.17     30.84 o 
   3 -12   7       45.52       44.92      8.51 o 
  -5 -11   7      101.07      137.41     21.46 o 
  -4 -11   7      119.64      114.30     18.74 o 
  -3 -11   7      145.19      136.46     19.19 o 
  -2 -11   7      232.49      252.85     22.25 o 
  -1 -11   7       47.67       53.71     13.24 o 
   0 -11   7      932.73      915.43     30.31 o 
   1 -11   7      176.88      181.19     12.58 o 
   2 -11   7        2.17        4.54      6.02 o 
   3 -11   7      371.47      389.58     17.92 o 
   4 -11   7       17.79       10.24      6.84 o 
   5 -11   7      271.74      282.18     15.39 o 
  -6 -10   7       24.37       24.75     14.64 o 
  -5 -10   7      122.63      124.13     18.65 o 
  -4 -10   7      489.22      477.75     31.70 o 
  -3 -10   7      264.65      262.99     22.28 o 
  -2 -10   7      167.36      111.80     15.87 o 
  -1 -10   7      178.69      172.81     18.24 o 
   0 -10   7      159.54      162.38     11.93 o 
   1 -10   7      594.94      603.83     22.04 o 
   2 -10   7      490.10      524.53     40.82 o 
   3 -10   7       10.13       13.02      6.39 o 
   4 -10   7      261.05      249.24     13.68 o 
   5 -10   7      113.27      106.23      9.78 o 
   6 -10   7      119.96      109.75     13.40 o 
  -7  -9   7       18.25       28.92     14.22 o 
  -6  -9   7       44.72       53.93     14.73 o 
  -5  -9   7       31.45       39.04     13.59 o 
  -4  -9   7       72.70       88.89     15.01 o 
  -3  -9   7        1.70        2.50      8.63 o 
  -2  -9   7      199.66      191.90     18.46 o 
  -1  -9   7     1332.47     1246.95     37.00 o 
   0  -9   7     3230.42     3325.31    107.36 o 
   1  -9   7       20.56       18.63      6.13 o 
   2  -9   7        2.18        0.00      4.49 o 
   3  -9   7      381.73      366.04     15.77 o 
   4  -9   7       11.29       26.38      6.33 o 
   5  -9   7      418.65      459.80     18.24 o 
   6  -9   7      352.54      354.66     21.34 o 
  -8  -8   7       18.96       15.01     14.03 o 
  -7  -8   7       17.18       16.03     13.47 o 
  -6  -8   7      576.12      614.53     33.22 o 
  -5  -8   7       22.24       25.95     11.51 o 
  -4  -8   7      438.30      445.45     27.03 o 
  -3  -8   7       20.36       13.47      9.07 o 
  -2  -8   7        8.62        1.01      7.68 o 
  -1  -8   7     1124.05     1060.12     31.75 o 
   0  -8   7      464.32      445.11     17.78 o 
   1  -8   7       20.43       27.65      5.96 o 
   2  -8   7       24.84       17.55      5.32 o 
   3  -8   7       79.77       82.87      7.86 o 
   4  -8   7       76.52       74.72      7.59 o 
   5  -8   7       74.13       76.35      7.92 o 
   6  -8   7       73.77       85.22     11.95 o 
   7  -8   7      175.76      159.06     15.80 o 
  -9  -7   7       17.55        2.37     13.40 o 
  -8  -7   7      606.53      603.62     33.03 o 
  -7  -7   7      454.25      478.45     28.32 o 
  -6  -7   7       14.23        9.64     10.43 o 
  -5  -7   7      529.14      597.36     31.23 o 
  -4  -7   7       15.37       13.12      9.26 o 
  -3  -7   7     1771.56     1654.75     61.70 o 
  -2  -7   7      574.98      558.43     21.59 o 
  -1  -7   7        4.02        6.58      4.66 o 
   0  -7   7       65.62       70.05      7.24 o 
   1  -7   7       12.11       15.40      7.70 o 
   2  -7   7      198.07      204.39     10.76 o 
   3  -7   7      931.32      867.22     25.95 o 
   4  -7   7      381.74      351.76     17.23 o 
   5  -7   7      197.39      227.91     16.60 o 
   6  -7   7        1.87        7.71      7.21 o 
   7  -7   7        0.07        0.00      7.59 o 
 -10  -6   7      291.57      303.49     26.55 o 
  -9  -6   7      122.10      117.84     17.42 o 
  -8  -6   7        3.87        1.23     11.03 o 
  -7  -6   7     1062.32      982.37     42.86 o 
  -6  -6   7     1452.32     1509.56     58.16 o 
  -5  -6   7     1061.68     1087.98     44.51 o 
  -4  -6   7      508.06      508.00     25.89 o 
  -3  -6   7      220.18      204.52     16.28 o 
  -2  -6   7     2534.13     2481.19     60.86 o 
  -1  -6   7     1009.61      969.27     27.66 o 
   0  -6   7        1.18        0.00      3.58 o 
   1  -6   7     1991.36     1918.78     48.28 o 
   2  -6   7      504.80      467.95     27.96 o 
   3  -6   7        2.16        4.09      3.82 o 
   4  -6   7     1669.37     1698.25     43.39 o 
   5  -6   7        5.38        7.59      6.92 o 
   6  -6   7      781.78      820.85     36.51 o 
   7  -6   7      162.65      186.21     16.15 o 
   8  -6   7       21.39       25.32     10.27 o 
 -10  -5   7       50.84       56.27     15.55 o 
  -9  -5   7      322.53      308.13     23.77 o 
  -8  -5   7      517.08      521.78     28.42 o 
  -7  -5   7        9.07       14.73      9.55 o 
  -6  -5   7        3.22        0.22      8.03 o 
  -5  -5   7      283.18      299.85     19.72 o 
  -4  -5   7     2035.81     2060.36     72.39 o 
  -3  -5   7     3978.04     4087.09     95.27 o 
  -2  -5   7     1206.98     1090.11     29.81 o 
  -1  -5   7        1.75        2.45      3.31 o 
   0  -5   7        5.83        5.42      3.62 o 
   1  -5   7      201.34      190.42      9.55 o 
   2  -5   7     3973.00     4023.83    109.29 o 
   3  -5   7     2003.18     2065.75     50.62 o 
   4  -5   7      218.97      235.46     15.84 o 
   5  -5   7       12.98       10.53      6.89 o 
   6  -5   7       82.09       89.11     11.54 o 
   7  -5   7      230.75      252.56     19.09 o 
   8  -5   7      321.70      378.69     25.00 o 
 -10  -4   7       12.60       14.29     12.39 o 
  -9  -4   7        1.22        5.85      9.48 o 
  -8  -4   7      216.62      198.76     17.80 o 
  -6  -4   7       70.86       72.45     10.56 o 
  -5  -4   7      890.22      827.58     34.49 o 
  -4  -4   7      289.67      234.07     15.43 o 
  -3  -4   7        7.69        6.89      4.77 o 
  -2  -4   7      221.93      203.17     13.75 o 
  -1  -4   7      930.18      901.41     19.08 o 
   0  -4   7     2134.30     2039.40     49.31 o 
   1  -4   7     4300.65     4525.24    146.70 o 
   2  -4   7       13.23       16.02      3.73 o 
   3  -4   7      566.54      590.06     17.93 o 
   4  -4   7      960.31      931.54     37.96 o 
   5  -4   7      103.80      121.60     12.17 o 
   6  -4   7     1024.00     1029.98     42.58 o 
   7  -4   7      379.82      409.51     24.12 o 
   8  -4   7        1.58        5.88      9.10 o 
 -11  -3   7      574.27      607.38     35.31 o 
 -10  -3   7      303.53      324.41     23.58 o 
  -9  -3   7      335.00      362.91     24.02 o 
  -8  -3   7       46.13       54.24     11.10 o 
  -7  -3   7       12.04       14.22      7.68 o 
  -6  -3   7        7.82        0.57      6.13 o 
  -5  -3   7     1393.10     1251.66     46.56 o 
  -4  -3   7      177.98      179.01     13.24 o 
  -3  -3   7     1851.24     1858.71     45.69 o 
  -2  -3   7      830.57      786.71     17.15 o 
  -1  -3   7      346.39      341.76      8.90 o 
   0  -3   7      613.28      626.74     14.07 o 
   1  -3   7      212.73      201.85      6.74 o 
   2  -3   7     2537.02     2747.80     52.07 o 
   3  -3   7      296.27      310.37     12.25 o 
   4  -3   7      485.80      507.40     24.37 o 
   5  -3   7        2.81        6.13      5.91 o 
   6  -3   7        1.17        2.12      6.51 o 
   7  -3   7      222.97      211.34     17.26 o 
   8  -3   7      256.63      287.30     21.27 o 
 -11  -2   7      123.32      139.37     18.30 o 
 -10  -2   7      649.08      675.95     34.83 o 
  -9  -2   7      169.44      144.20     15.24 o 
  -8  -2   7      107.57      110.10     13.18 o 
  -7  -2   7      677.94      625.47     28.89 o 
  -6  -2   7     2249.82     2194.58     75.80 o 
  -5  -2   7       62.84       51.78      7.84 o 
  -4  -2   7     1422.29     1373.79     35.51 o 
  -3  -2   7      515.97      480.09     12.06 o 
  -2  -2   7     5013.86     5001.36     91.14 o 
  -1  -2   7       62.07       67.00      4.93 o 
   0  -2   7      260.85      275.16      7.66 o 
   1  -2   7      469.03      490.03     11.97 o 
   2  -2   7      658.59      717.35     16.07 o 
   3  -2   7       11.40       14.85      4.20 o 
   4  -2   7     1057.85     1006.70     31.03 o 
   5  -2   7      104.09      122.99     14.07 o 
   6  -2   7      413.46      440.89     27.09 o 
 -11  -1   7     1049.23     1216.89     53.89 o 
 -10  -1   7       69.67       75.01     13.75 o 
  -9  -1   7       43.01       35.31     10.34 o 
  -8  -1   7        4.84        6.95      7.90 o 
  -7  -1   7      242.05      220.48     15.74 o 
  -6  -1   7     3796.58     3500.29    115.09 o 
  -5  -1   7     4645.81     4592.92    147.08 o 
  -4  -1   7     1466.81     1466.65     30.01 o 
  -3  -1   7        7.43       18.69      3.92 o 
  -2  -1   7      218.97      267.56      8.62 o 
  -1  -1   7     4576.80     4507.94     82.00 o 
   0  -1   7     2710.75     2765.09     51.53 o 
   1  -1   7      828.19      918.19     19.44 o 
   2  -1   7     1467.76     1467.33     53.88 o 
   3  -1   7      890.24      869.18     37.20 o 
   4  -1   7       80.25       88.82     12.11 o 
   5  -1   7     1200.40     1138.84     49.03 o 
   6  -1   7       81.94       61.35     13.09 o 
   7  -1   7      474.05      494.35     31.61 o 
   8  -1   7       19.43       26.17     13.40 o 
 -11   0   7      142.02      122.01     18.18 o 
 -10   0   7      362.08      424.14     27.53 o 
  -9   0   7      421.50      479.30     27.79 o 
  -8   0   7     4473.98     4893.81    161.27 o 
  -7   0   7     3167.38     3225.38    108.77 o 
  -6   0   7      609.24      592.56     26.65 o 
  -5   0   7      171.17      170.58      8.33 o 
  -4   0   7      788.30      730.01     16.73 o 
  -3   0   7     3892.05     3918.02     72.20 o 
  -2   0   7     5380.22     5221.78     94.70 o 
  -1   0   7     2284.30     2228.67     41.87 o 
   0   0   7      176.71      161.94      5.47 o 
   1   0   7        1.72        9.23      3.08 o 
   2   0   7       18.23       13.28      6.61 o 
   3   0   7     3436.27     3396.64    116.58 o 
   4   0   7     3364.59     3374.10    117.84 o 
   5   0   7        6.73        0.00      8.79 o 
   6   0   7      255.84      245.29     21.21 o 
   7   0   7        1.85        4.27      9.80 o 
   8   0   7      190.48      196.11     22.60 o 
 -12   1   7       34.91       46.91     15.84 o 
 -11   1   7      564.26      686.50     37.58 o 
 -10   1   7      298.39      379.63     25.98 o 
  -9   1   7       10.25        7.87      9.20 o 
  -8   1   7     1409.80     1487.85     58.19 o 
  -7   1   7      328.05      353.34     20.61 o 
  -6   1   7     1636.76     1579.93     40.61 o 
  -5   1   7      656.17      649.44     19.28 o 
  -4   1   7     1621.62     1562.47     31.30 o 
  -3   1   7     2965.55     3046.96     56.76 o 
  -2   1   7      396.29      451.62     10.63 o 
  -1   1   7     4568.92     4533.93     82.57 o 
   0   1   7     3068.76     3133.36     58.08 o 
   1   1   7      212.93      178.88     13.97 o 
   2   1   7      672.87      567.62     27.94 o 
   3   1   7       19.42       27.75      9.45 o 
   4   1   7      271.08      258.16     20.26 o 
   5   1   7       38.71       44.57     12.01 o 
   6   1   7      570.77      596.32     34.42 o 
   7   1   7      402.75      494.19     32.84 o 
   8   1   7       71.46       93.06     18.52 o 
 -12   2   7       66.50      100.49     18.49 o 
 -11   2   7      188.06      171.96     19.91 o 
 -10   2   7     1285.04     1491.77     61.42 o 
  -9   2   7       70.67       85.16     13.34 o 
  -8   2   7      474.73      520.77     27.88 o 
  -7   2   7        2.40        5.15      6.51 o 
  -6   2   7       32.46       41.27      5.47 o 
  -5   2   7       26.67       23.58      4.16 o 
  -4   2   7      255.57      265.49      8.04 o 
  -3   2   7      435.75      443.43     10.79 o 
  -2   2   7     2552.95     2421.40     45.54 o 
  -1   2   7     1868.84     1858.70     35.63 o 
   0   2   7       23.53       66.98      8.47 o 
   1   2   7      301.36      290.75     18.59 o 
   2   2   7     1600.81     1482.82     57.91 o 
   3   2   7     1678.87     1644.54     64.55 o 
   4   2   7      926.66      995.17     45.90 o 
   5   2   7      141.50      141.07     17.35 o 
   6   2   7      210.05      225.73     22.28 o 
   7   2   7       13.92       25.26     13.72 o 
   8   2   7      256.11      341.36     31.29 o 
 -12   3   7       59.49       39.16     13.94 o 
 -11   3   7       40.06       49.37     13.53 o 
 -10   3   7      156.04      144.24     17.07 o 
  -9   3   7      627.05      642.19     33.13 o 
  -8   3   7     1343.05     1584.26     61.54 o 
  -7   3   7      361.47      397.73     16.85 o 
  -6   3   7      692.46      686.80     34.08 o 
  -5   3   7     1340.26     1300.70     33.96 o 
  -4   3   7      454.39      411.16     10.60 o 
  -3   3   7      780.78      753.74     16.56 o 
  -2   3   7      511.36      502.45     11.80 o 
  -1   3   7     1676.41     1584.40     38.47 o 
   0   3   7       38.66       57.53      9.17 o 
   1   3   7      207.17      194.40     15.84 o 
   2   3   7      213.72      214.28     18.37 o 
   3   3   7        6.53       13.24      9.32 o 
   4   3   7        5.65        2.05      8.79 o 
   5   3   7       63.53       82.22     15.62 o 
   6   3   7      472.13      486.29     33.35 o 
   7   3   7      193.98      226.26     24.94 o 
 -11   4   7       59.24       62.46     14.70 o 
 -10   4   7     1074.51     1154.36     50.80 o 
  -9   4   7      415.56      429.96     26.05 o 
  -8   4   7       19.93        2.28      8.00 o 
  -7   4   7      405.65      392.18     15.82 o 
  -6   4   7      113.75      106.50      9.12 o 
  -5   4   7     2660.77     2531.93     67.44 o 
  -4   4   7     2160.69     2103.45     91.83 o 
  -3   4   7      107.34       74.22      8.50 o 
  -2   4   7        9.99        9.51      2.59 o 
   1   4   7     1439.34     1443.62     56.68 o 
   2   4   7        9.79       10.05      8.03 o 
   3   4   7      105.43      125.40     15.96 o 
   4   4   7       63.91       48.05     12.61 o 
   5   4   7        5.08        0.00     10.21 o 
   6   4   7      547.55      558.07     35.75 o 
   7   4   7       11.87       23.08     15.62 o 
 -11   5   7       68.09       71.66     15.36 o 
 -10   5   7        0.02        7.59      9.67 o 
  -9   5   7      516.36      522.99     29.37 o 
  -8   5   7      903.94      985.36     49.25 o 
  -7   5   7     1064.66     1099.83     32.06 o 
  -6   5   7      884.78     1014.20     41.73 o 
  -5   5   7      281.83      280.68     11.89 o 
  -4   5   7     2026.43     2037.59     49.97 o 
  -3   5   7      792.57      773.14     22.09 o 
  -2   5   7      238.86      210.83     10.92 o 
  -1   5   7     1332.77     1264.05     49.94 o 
   0   5   7      559.13      519.79     27.34 o 
   1   5   7      595.90      607.73     30.85 o 
   2   5   7      359.36      392.09     25.07 o 
   3   5   7       44.73       50.26     12.33 o 
   4   5   7      664.19      695.86     37.74 o 
   5   5   7      395.02      389.56     28.86 o 
   6   5   7       18.95       22.00     13.18 o 
 -11   6   7       13.42       17.35     11.57 o 
 -10   6   7      369.99      424.36     27.56 o 
  -9   6   7        4.49        0.00      8.44 o 
  -8   6   7       53.59       53.69      8.28 o 
  -7   6   7      309.53      295.13     13.55 o 
  -6   6   7     2371.28     2442.56     60.61 o 
  -5   6   7     2187.35     2020.28     50.59 o 
  -4   6   7       32.51       33.93      4.87 o 
  -3   6   7        3.79        8.59      3.57 o 
  -2   6   7      323.84      299.31     14.76 o 
  -1   6   7      113.46       88.38     11.79 o 
   0   6   7     1130.97     1152.21     48.05 o 
   1   6   7     2236.54     2260.46     83.36 o 
   2   6   7      439.08      453.70     27.79 o 
   3   6   7       51.57       49.37     13.40 o 
   4   6   7        4.16        5.53     10.15 o 
   5   6   7      297.54      333.67     27.03 o 
   6   6   7      168.70      188.93     23.83 o 
 -11   7   7        0.74        6.80     11.16 o 
 -10   7   7       17.17       19.72     11.89 o 
  -9   7   7      457.90      541.67     32.87 o 
  -8   7   7        7.91       11.95      5.52 o 
  -7   7   7      491.63      521.73     19.65 o 
  -6   7   7      162.80      162.90     12.56 o 
  -5   7   7      174.99      164.84      9.78 o 
  -4   7   7      355.23      313.67     13.18 o 
  -3   7   7       35.41       28.82      4.97 o 
  -2   7   7      494.38      404.48     23.36 o 
  -1   7   7     1892.53     1853.29     69.98 o 
   0   7   7      448.67      481.89     27.03 o 
   1   7   7      258.53      268.59     20.61 o 
   2   7   7      552.95      539.58     31.58 o 
   3   7   7      683.19      751.30     39.77 o 
   4   7   7      214.97      219.75     22.00 o 
   5   7   7       20.04       11.95     12.96 o 
 -10   8   7       21.17       36.38     16.75 o 
  -9   8   7        2.40        0.00      5.74 o 
  -8   8   7      290.38      320.94     22.38 o 
  -7   8   7      599.98      613.28     62.30 o 
  -6   8   7       37.01       43.99      9.32 o 
  -5   8   7       33.48       40.64      6.30 o 
  -4   8   7       19.83       13.44      4.90 o 
  -3   8   7        9.80       10.56      4.62 o 
  -2   8   7      386.50      393.48     23.96 o 
  -1   8   7        0.72        0.00      7.68 o 
   0   8   7      717.09      719.92     35.43 o 
   1   8   7       59.04       62.78     13.12 o 
   2   8   7       60.94       67.49     14.29 o 
   3   8   7       18.58       24.34     12.23 o 
   4   8   7       20.63       19.69     12.74 o 
   5   8   7       57.73       54.53     15.58 o 
  -9   9   7      179.34      182.07     13.39 o 
  -8   9   7      130.93      156.94     11.90 o 
  -7   9   7       16.83       12.96      6.27 o 
  -6   9   7       93.17       92.94      9.05 o 
  -5   9   7        0.30        0.00      4.67 o 
  -4   9   7     1137.50     1098.13     32.05 o 
  -3   9   7      146.46      152.91     17.99 o 
  -2   9   7       30.82       27.69      9.83 o 
  -1   9   7       95.17      106.75     14.19 o 
   0   9   7      101.04       90.21     14.19 o 
   1   9   7      128.89      137.38     16.72 o 
   2   9   7      332.21      306.05     23.33 o 
   3   9   7       25.06       20.14     12.52 o 
   4   9   7       15.38       15.17     12.33 o 
  -9  10   7       62.37       80.36     10.77 o 
  -8  10   7      419.30      476.99     34.98 o 
  -7  10   7      674.58      678.13     25.12 o 
  -6  10   7       44.49       55.75     16.82 o 
  -5  10   7       61.07       62.02      8.23 o 
  -4  10   7        3.36        5.28      5.41 o 
  -3  10   7      672.47      679.49     34.17 o 
  -2  10   7      101.17      103.05     13.97 o 
  -1  10   7       24.24       20.58     10.18 o 
   0  10   7       79.24       73.71     13.18 o 
   1  10   7        2.30        0.00      9.74 o 
   2  10   7        7.05        6.61     10.40 o 
   3  10   7      115.85      119.17     17.29 o 
  -8  11   7       14.69       17.50      7.77 o 
  -7  11   7       15.20       14.10      7.21 o 
  -6  11   7       88.61       79.37     11.46 o 
  -5  11   7      277.89      305.81     30.08 o 
  -4  11   7      474.61      470.17     27.94 o 
  -3  11   7       89.29       84.52     13.47 o 
  -2  11   7      238.75      226.39     19.60 o 
  -1  11   7        4.81        3.32      9.29 o 
   0  11   7       90.13       90.15     14.19 o 
   1  11   7      248.64      282.24     23.61 o 
  -6  12   7       91.48       84.05     14.64 o 
  -5  12   7        3.33        0.15      6.22 o 
  -4  12   7      105.31      144.46     16.34 o 
  -3  12   7      126.03      150.31     16.47 o 
  -2  12   7       10.63        0.00      8.25 o 
  -1  12   7       40.41       33.06     11.22 o 
  -3 -12   8       64.33       67.46     16.56 o 
  -2 -12   8      168.08      193.01     21.59 o 
  -1 -12   8      135.47      161.02     18.90 o 
   0 -12   8       17.95       26.52     11.10 o 
   1 -12   8       79.19       85.46     10.79 o 
   2 -12   8       38.65       41.92      8.58 o 
  -5 -11   8      133.92      137.82     21.31 o 
  -4 -11   8      174.01      199.02     23.61 o 
  -3 -11   8       22.81       17.54     12.39 o 
  -2 -11   8      237.67      208.53     20.89 o 
  -1 -11   8        1.24        7.81     10.21 o 
   0 -11   8        0.38        8.22      6.58 o 
   1 -11   8       96.15      108.82     14.97 o 
   2 -11   8      247.03      272.95     15.47 o 
   3 -11   8      255.04      219.03     13.51 o 
   4 -11   8        0.10        0.00      5.77 o 
  -6 -10   8       41.84       42.77     16.06 o 
  -5 -10   8        8.50        2.56     12.83 o 
  -4 -10   8       59.14       55.67     15.27 o 
  -3 -10   8        0.14        9.93     11.54 o 
  -2 -10   8      125.50      109.31     16.15 o 
  -1 -10   8     1372.96     1436.12     47.64 o 
   0 -10   8       46.18       37.07      7.81 o 
   1 -10   8      133.37      154.50     11.47 o 
   2 -10   8      115.87      122.85     17.37 o 
   3 -10   8      282.71      284.10     14.54 o 
   4 -10   8      247.22      240.36     13.72 o 
   5 -10   8       27.30       30.69      9.83 o 
  -7  -9   8        0.95        5.03     13.31 o 
  -6  -9   8      169.69      137.88     19.19 o 
  -5  -9   8      844.86      866.33     42.77 o 
  -4  -9   8       77.96       72.29     15.11 o 
  -3  -9   8      954.40      956.77     44.57 o 
  -2  -9   8       38.66       31.77     11.10 o 
  -1  -9   8       22.58       21.78      6.89 o 
   0  -9   8      352.37      362.89     16.76 o 
   1  -9   8       81.95       68.37      8.37 o 
   2  -9   8      668.51      705.43     24.14 o 
   3  -9   8      299.41      301.83     21.27 o 
   4  -9   8       50.03       58.21      7.92 o 
   5  -9   8       19.64       25.86      9.29 o 
   6  -9   8       19.70       11.25      8.69 o 
  -8  -8   8        0.30        0.00     13.18 o 
  -7  -8   8      376.62      412.00     28.13 o 
  -6  -8   8       35.38       54.91     14.73 o 
  -5  -8   8      428.59      434.86     27.85 o 
  -4  -8   8      128.67      139.37     15.99 o 
  -3  -8   8      126.63      131.97     15.74 o 
  -2  -8   8     1303.40     1251.41     43.84 o 
  -1  -8   8     1111.60     1080.64     32.70 o 
   0  -8   8        8.83       12.37      5.59 o 
   1  -8   8       77.62       80.95      7.87 o 
   2  -8   8        2.04        6.85      4.97 o 
   3  -8   8      143.72      137.06      9.76 o 
   4  -8   8      953.93      919.41     39.39 o 
   5  -8   8        0.00        0.00      6.70 o 
   6  -8   8      224.84      235.94     18.24 o 
  -9  -7   8       38.17       19.50     14.29 o 
  -8  -7   8        2.45        0.00     11.95 o 
  -7  -7   8      187.90      177.84     19.28 o 
  -6  -7   8      933.73      983.92     44.35 o 
  -5  -7   8     1666.02     1589.66     61.73 o 
  -4  -7   8       26.64       36.73     10.46 o 
  -3  -7   8        5.25        0.00      7.97 o 
  -2  -7   8       21.72       16.74     15.28 o 
  -1  -7   8        2.29        6.18      5.10 o 
   0  -7   8       17.39       16.42      5.28 o 
   1  -7   8        6.34        4.33      4.44 o 
   2  -7   8      723.40      745.79     23.82 o 
   3  -7   8        7.52        6.78      4.49 o 
   4  -7   8        0.44        8.35      7.46 o 
   5  -7   8      186.80      184.98     16.03 o 
   6  -7   8        0.56        0.00      6.80 o 
   7  -7   8      250.99      273.55     20.55 o 
  -9  -6   8      160.35      113.73     17.04 o 
  -8  -6   8       18.06        9.51     11.76 o 
  -7  -6   8      324.86      357.07     24.50 o 
  -6  -6   8      179.49      154.64     15.77 o 
  -5  -6   8      145.64      164.75     15.46 o 
  -4  -6   8      872.56      929.30     39.23 o 
  -3  -6   8       11.31       10.21      5.19 o 
  -2  -6   8      915.50      835.51     25.41 o 
  -1  -6   8     1172.30     1098.90     38.14 o 
   0  -6   8      352.65      352.85     14.19 o 
   1  -6   8        4.50        8.99      4.40 o 
   2  -6   8      227.85      219.75     11.07 o 
   3  -6   8      539.50      566.73     19.18 o 
   4  -6   8      321.84      335.29     20.17 o 
   5  -6   8       36.45       37.84      9.39 o 
   6  -6   8        0.04        1.77      7.52 o 
   7  -6   8        4.40        2.47      8.95 o 
 -10  -5   8        4.85       13.56     12.77 o 
  -9  -5   8      192.81      153.91     17.58 o 
  -8  -5   8      474.01      411.75     25.26 o 
  -7  -5   8       25.79       34.23     10.53 o 
  -6  -5   8      931.50      856.47     37.87 o 
  -5  -5   8      466.84      459.54     24.47 o 
  -4  -5   8        4.76        6.29      7.71 o 
  -3  -5   8       30.79       39.62      6.18 o 
  -2  -5   8      279.85      223.27     25.45 o 
  -1  -5   8      874.99      775.68     36.53 o 
   0  -5   8     1314.76     1313.61     34.89 o 
   1  -5   8      256.00      239.44     11.08 o 
   2  -5   8       16.38       16.56      4.54 o 
   3  -5   8      702.67      690.17     30.98 o 
   4  -5   8      272.56      280.79     18.27 o 
   5  -5   8     1156.86     1194.35     48.11 o 
   6  -5   8        5.41        4.58      7.68 o 
   7  -5   8       19.59       41.63     10.81 o 
 -10  -4   8     1296.63     1167.80     51.08 o 
  -9  -4   8        4.08        1.58      9.74 o 
  -8  -4   8       55.74       36.89     10.72 o 
  -7  -4   8        0.13        0.00      6.99 o 
  -6  -4   8       14.79       21.08      8.85 o 
  -5  -4   8      523.58      482.59     24.21 o 
  -4  -4   8     3263.45     3264.19     77.97 o 
  -3  -4   8       42.95       38.32      5.78 o 
  -2  -4   8     1414.55     1378.96     28.22 o 
  -1  -4   8      101.64       95.28      6.52 o 
   0  -4   8      529.86      519.52     16.78 o 
   1  -4   8     1522.24     1493.59     38.42 o 
   2  -4   8       17.83       32.94     12.19 o 
   3  -4   8      996.82     1073.22     42.77 o 
   4  -4   8        5.00       10.62      6.45 o 
   5  -4   8      216.78      243.84     17.48 o 
   6  -4   8      202.98      184.35     16.03 o 
   7  -4   8       53.57       67.55     12.17 o 
 -11  -3   8       36.67       44.95     15.80 o 
 -10  -3   8        1.62        7.87     11.63 o 
  -9  -3   8      216.61      161.08     16.34 o 
  -8  -3   8      105.39      109.65     13.81 o 
  -7  -3   8      266.35      232.78     16.82 o 
  -6  -3   8      876.20      799.89     34.27 o 
  -5  -3   8      787.60      801.09     33.51 o 
  -4  -3   8       40.94       47.95      6.05 o 
  -3  -3   8     1949.63     1888.44     37.49 o 
  -2  -3   8       61.45       53.71      3.79 o 
  -1  -3   8     6969.20     6998.11    195.44 o 
   0  -3   8      305.29      318.87      8.97 o 
   1  -3   8       61.43       57.59      3.92 o 
   2  -3   8       26.77       29.71      6.64 o 
   3  -3   8       11.22       11.03      5.91 o 
   4  -3   8      567.90      597.46     28.48 o 
   5  -3   8     1893.31     1875.42     68.53 o 
   6  -3   8       22.09       13.66      7.78 o 
   7  -3   8      117.20      126.19     14.60 o 
   8  -3   8        3.49        1.33      8.91 o 
 -11  -2   8       68.91       68.69     15.43 o 
 -10  -2   8      609.96      658.56     35.37 o 
  -9  -2   8      115.55      114.97     14.83 o 
  -8  -2   8      256.15      221.68     17.99 o 
  -7  -2   8      105.51      104.38     12.20 o 
  -6  -2   8      200.95      184.22     14.57 o 
  -5  -2   8     1868.31     1858.85     64.96 o 
  -4  -2   8     3434.82     3525.99     66.88 o 
  -3  -2   8     1357.26     1319.92     27.17 o 
  -2  -2   8       29.01       34.34      4.79 o 
  -1  -2   8       57.39       59.86      3.65 o 
   0  -2   8     2106.92     2156.13     42.34 o 
   1  -2   8      454.52      502.81     15.51 o 
   2  -2   8        1.86        0.00      3.03 o 
   3  -2   8     1144.33     1140.41     31.33 o 
   4  -2   8       21.34       22.92      5.55 o 
   5  -2   8       10.60       19.25      7.55 o 
   6  -2   8     1275.60     1147.22     46.72 o 
   7  -2   8       52.96       37.17      9.83 o 
   8  -2   8      302.00      303.77     21.94 o 
 -11  -1   8        8.01       15.80     13.75 o 
 -10  -1   8       13.29        7.37     11.22 o 
  -9  -1   8      802.72      786.96     36.86 o 
  -8  -1   8      107.15      104.25     12.61 o 
  -7  -1   8       98.01       84.11     10.91 o 
  -6  -1   8      160.42      164.53     13.66 o 
  -5  -1   8       28.77       33.55      4.89 o 
  -4  -1   8     1850.25     1925.39     38.37 o 
  -3  -1   8     3702.99     3829.78     71.11 o 
  -2  -1   8      753.77      716.06     15.79 o 
  -1  -1   8      922.77      877.54     18.48 o 
   0  -1   8      126.81      128.76      5.39 o 
   1  -1   8       86.06       79.61     11.89 o 
   2  -1   8        4.23        5.78      4.98 o 
   3  -1   8      583.26      531.85     18.32 o 
   4  -1   8     1001.43      954.02     42.23 o 
   5  -1   8      115.06      133.71     15.90 o 
   6  -1   8      126.55      109.40     16.12 o 
   7  -1   8        9.12        1.99     10.02 o 
 -11   0   8        1.45        1.64     11.25 o 
 -10   0   8      576.55      665.10     35.06 o 
  -9   0   8       50.09       24.97     10.21 o 
  -8   0   8      340.58      295.17     20.04 o 
  -7   0   8     1608.98     1595.51     59.24 o 
  -6   0   8        5.31        7.93      4.17 o 
  -5   0   8     1282.18     1061.16     28.44 o 
  -4   0   8      549.09      506.16     13.58 o 
  -3   0   8        1.78        0.25      1.91 o 
  -2   0   8      250.96      252.46      7.44 o 
  -1   0   8      108.06      103.14     10.66 o 
   0   0   8     2040.59     2026.89     48.67 o 
   1   0   8     1652.59     1576.99    103.82 o 
   2   0   8      250.03      234.65     10.88 o 
   3   0   8      157.75      153.72     14.95 o 
   4   0   8      231.45      216.09     18.56 o 
   5   0   8      151.20      128.49     16.37 o 
   6   0   8      715.08      705.79     39.07 o 
   7   0   8        2.40        0.00     10.27 o 
 -11   1   8      174.04      194.46     20.86 o 
 -10   1   8      102.65      118.95     16.82 o 
  -9   1   8     1154.21     1269.36     53.04 o 
  -8   1   8      240.72      273.20     20.07 o 
  -7   1   8     1697.02     1826.45     66.63 o 
  -6   1   8     1010.03      953.05     27.09 o 
  -5   1   8      737.17      701.23     23.23 o 
  -4   1   8     2976.09     3086.43     58.40 o 
  -3   1   8     6528.42     6855.05    124.03 o 
  -2   1   8      292.04      263.54      7.67 o 
  -1   1   8     3215.66     3113.72     57.94 o 
   0   1   8      106.25       92.08     15.87 o 
   1   1   8     1687.92     1559.99     88.86 o 
   2   1   8     2358.50     2224.99     80.29 o 
   3   1   8       51.44       58.45     11.35 o 
   4   1   8       91.53       95.37     14.48 o 
   5   1   8        5.23       13.75     10.46 o 
   6   1   8       19.48       35.69     13.75 o 
   7   1   8      178.95      179.29     22.47 o 
 -11   2   8      104.06      100.87     17.10 o 
 -10   2   8      174.95      171.52     18.71 o 
  -9   2   8        0.33        0.60      8.72 o 
  -8   2   8     3517.75     3922.41    132.64 o 
  -7   2   8      112.76      113.75      8.64 o 
  -6   2   8      103.00      104.52      8.68 o 
  -5   2   8      290.84      261.89     11.04 o 
  -4   2   8       88.35       67.80      4.23 o 
  -3   2   8      418.34      399.08     10.39 o 
  -2   2   8     1843.60     1794.19     34.84 o 
  -1   2   8        6.74       15.33      3.40 o 
   0   2   8     2943.72     2727.75    121.82 o 
   1   2   8       54.73       63.44     10.18 o 
   2   2   8       32.11       27.09      9.61 o 
   3   2   8       90.92       97.45     14.26 o 
   4   2   8        6.53        0.00      8.88 o 
   5   2   8      283.83      302.32     24.62 o 
   6   2   8      638.88      660.46     38.91 o 
   7   2   8       15.81       22.35     14.16 o 
 -11   3   8      190.33      236.92     22.73 o 
 -10   3   8       14.95       37.46     11.70 o 
  -9   3   8      427.48      500.45     29.18 o 
  -8   3   8       57.53       64.61     12.39 o 
  -7   3   8      100.18      107.88      8.68 o 
  -6   3   8      270.13      278.76     12.36 o 
  -5   3   8        3.42        1.96      3.43 o 
  -4   3   8     4168.46     4092.59     94.07 o 
  -3   3   8     3167.15     3189.27     59.72 o 
  -2   3   8     1217.76     1209.53     24.68 o 
  -1   3   8        0.06        8.60      4.73 o 
   0   3   8      166.15      135.76     12.68 o 
   1   3   8     3544.67     3335.00    114.84 o 
   3   3   8       21.82       38.66     11.10 o 
   4   3   8      269.14      280.16     23.08 o 
   5   3   8       28.21       32.34     12.83 o 
   6   3   8        0.69        0.00     11.28 o 
   7   3   8      618.53      705.09     44.10 o 
 -11   4   8        3.01        3.19     10.12 o 
 -10   4   8       38.32       47.67     12.39 o 
  -9   4   8        3.27       12.39      9.93 o 
  -8   4   8     1258.84     1351.62     38.61 o 
  -7   4   8     1131.88     1131.71     35.09 o 
  -6   4   8     1076.09     1112.37     31.31 o 
  -5   4   8      219.80      217.91     10.44 o 
  -4   4   8       15.22       13.76      3.91 o 
  -3   4   8      856.80      774.25     29.81 o 
  -2   4   8      871.57      809.66     17.89 o 
  -1   4   8       89.11       66.73     10.02 o 
   0   4   8      301.88      248.71     18.40 o 
   1   4   8      141.77      145.18     15.24 o 
   2   4   8       20.19       20.39      9.96 o 
   3   4   8      300.20      303.17     23.87 o 
   4   4   8        1.59        3.82     10.02 o 
   5   4   8      914.50      971.31     48.90 o 
   6   4   8      114.68      150.49     22.35 o 
 -11   5   8       43.38       50.83     13.78 o 
 -10   5   8        2.66        6.99      9.96 o 
  -9   5   8      595.20      670.79     34.49 o 
  -8   5   8       23.47       29.03      6.88 o 
  -7   5   8      496.96      504.42     19.17 o 
  -6   5   8      680.37      628.49     20.99 o 
  -5   5   8      214.34      216.76     11.68 o 
  -4   5   8      648.17      605.65     28.29 o 
  -3   5   8      112.84      103.49     11.10 o 
  -2   5   8       74.60       68.91      9.83 o 
  -1   5   8       39.98       49.28      9.93 o 
   0   5   8      283.82      309.21     20.80 o 
   1   5   8     1430.08     1604.83     63.44 o 
   2   5   8      261.03      265.81     22.03 o 
   3   5   8      361.15      421.52     28.70 o 
   4   5   8       12.15       15.93     12.68 o 
   5   5   8      183.89      175.85     21.94 o 
   6   5   8       40.22       53.99     16.78 o 
 -11   6   8        0.88        1.74     10.18 o 
 -10   6   8       79.50       88.32     15.65 o 
  -9   6   8       39.77       50.55      8.79 o 
  -8   6   8     1204.75     1283.77     38.03 o 
  -7   6   8      135.91      133.53     10.30 o 
  -6   6   8      192.62      227.69     17.20 o 
  -5   6   8      231.30      213.73     10.91 o 
  -4   6   8      550.50      488.92     16.93 o 
  -3   6   8      930.30      876.62     25.20 o 
  -2   6   8      904.96      841.55     37.58 o 
  -1   6   8       13.17       13.47      8.63 o 
   0   6   8       98.91       90.15     13.53 o 
   1   6   8      227.77      199.55     18.27 o 
   2   6   8      348.57      379.51     26.49 o 
   3   6   8      870.98      934.80     46.12 o 
   4   6   8       56.52       66.32     15.62 o 
   5   6   8       88.50      113.04     19.85 o 
 -10   7   8       11.95        9.67     12.11 o 
  -9   7   8        0.52        0.00      6.38 o 
  -8   7   8        7.20        8.11      6.65 o 
  -7   7   8      732.89      710.55     27.34 o 
  -6   7   8      367.79      365.83     15.46 o 
  -5   7   8      475.26      468.58     25.97 o 
  -4   7   8       34.82       39.02      5.79 o 
  -3   7   8      311.10      277.09     19.28 o 
  -2   7   8      102.06       72.89     11.57 o 
  -1   7   8      512.21      544.07     29.84 o 
   0   7   8       14.99        7.24      9.04 o 
   1   7   8     1209.31     1250.71     53.39 o 
   2   7   8        7.19        3.45      9.70 o 
   3   7   8        9.70        5.78     10.56 o 
   4   7   8      221.91      237.36     23.36 o 
   5   7   8        9.50        1.55     13.34 o 
 -10   8   8       47.38       62.40     19.00 o 
  -9   8   8        3.96       18.62      8.28 o 
  -8   8   8      125.38      127.72     10.89 o 
  -7   8   8       31.64       49.44      8.35 o 
  -6   8   8       15.23       14.83      7.51 o 
  -5   8   8      139.09      127.23     18.46 o 
  -4   8   8        4.24        2.72      4.68 o 
  -3   8   8      819.62      730.88     35.37 o 
  -2   8   8        4.29        0.00      7.49 o 
  -1   8   8      191.76      171.89     17.29 o 
   0   8   8       32.96       23.36     11.22 o 
   1   8   8       39.72       30.85     11.35 o 
   2   8   8      813.60      872.15     43.21 o 
   3   8   8       93.73       93.15     16.34 o 
   4   8   8        1.17        0.00     10.37 o 
  -9   9   8       23.21       19.16     11.25 o 
  -8   9   8        4.32        0.72      6.12 o 
  -7   9   8      511.13      487.53     20.04 o 
  -6   9   8      663.25      625.69     25.16 o 
  -5   9   8      300.35      307.96     25.22 o 
  -4   9   8       18.18       16.03      9.51 o 
  -3   9   8      120.92      124.07     15.17 o 
  -2   9   8      464.48      496.09     28.86 o 
  -1   9   8      140.50      115.22     14.89 o 
   0   9   8       87.50       99.92     15.17 o 
   1   9   8       10.54       18.56     11.60 o 
   2   9   8       36.13       33.29     12.80 o 
   3   9   8        0.53        1.86     10.53 o 
  -8  10   8       50.66       67.81     17.67 o 
  -7  10   8        2.40        0.00      6.18 o 
  -6  10   8       88.14       93.62     12.52 o 
  -5  10   8      600.36      617.58     22.82 o 
  -4  10   8      447.74      412.13     26.08 o 
  -3  10   8      451.86      380.36     25.48 o 
  -2  10   8       33.09       22.76     10.05 o 
  -1  10   8       80.56       84.52     13.88 o 
   0  10   8        4.92        3.03      9.36 o 
   1  10   8      104.38       98.40     15.93 o 
   2  10   8      104.32      111.93     17.29 o 
  -7  11   8      439.13      498.87     21.94 o 
  -6  11   8       68.37       62.84      9.37 o 
  -5  11   8        1.42        4.99      9.39 o 
  -4  11   8      245.86      254.90     21.43 o 
  -3  11   8       61.11       47.07     11.63 o 
  -2  11   8        6.24       13.66      9.48 o 
  -1  11   8       34.35       41.31     12.58 o 
   0  11   8        0.43        0.00      9.36 o 
  -4  12   8      186.31      201.99     19.47 o 
  -3  12   8      375.20      352.89     24.50 o 
  -4 -11   9        0.96        8.47     13.88 o 
  -3 -11   9       37.80       75.67     16.72 o 
  -2 -11   9       75.22       95.90     17.10 o 
  -1 -11   9      245.53      263.37     23.20 o 
   0 -11   9      874.63      841.29     29.68 o 
   1 -11   9       26.05       30.49      7.89 o 
   2 -11   9        0.29        0.00      6.06 o 
   3 -11   9       54.24       70.17      9.52 o 
  -6 -10   9       24.01       27.91     15.36 o 
  -5 -10   9      211.71      197.85     22.35 o 
  -4 -10   9      110.03      138.07     19.16 o 
  -3 -10   9       91.08       79.91     15.65 o 
  -2 -10   9      130.80      136.11     18.18 o 
  -1 -10   9      164.01      182.48     13.57 o 
   0 -10   9      298.94      319.72     32.86 o 
   1 -10   9      867.60      910.71     36.05 o 
   2 -10   9        0.70        1.37      5.63 o 
   3 -10   9      309.40      269.20     14.80 o 
   4 -10   9      182.03      171.99     16.82 o 
  -7  -9   9        0.01        0.00     13.09 o 
  -6  -9   9      278.57      312.65     27.31 o 
  -5  -9   9       30.93       44.41     13.72 o 
  -4  -9   9       61.59       59.71     14.29 o 
  -3  -9   9        2.65        6.99      9.93 o 
  -2  -9   9      212.99      195.83     13.67 o 
  -1  -9   9      867.40      861.03     28.95 o 
   0  -9   9      198.03      222.94     17.04 o 
   1  -9   9       10.12        7.18      5.61 o 
   2  -9   9        0.52        4.18      5.48 o 
   3  -9   9       33.32       33.94     11.60 o 
   4  -9   9      188.25      218.93     18.49 o 
   5  -9   9      346.07      369.27     24.09 o 
  -8  -8   9        0.32        7.40     13.43 o 
  -7  -8   9       66.53       54.84     16.18 o 
  -6  -8   9      358.77      361.24     25.83 o 
  -5  -8   9      475.06      463.02     28.45 o 
  -4  -8   9      238.90      243.14     21.62 o 
  -3  -8   9     1252.43     1282.41     53.36 o 
  -2  -8   9      124.25      122.91     14.76 o 
  -1  -8   9      379.24      375.83     16.97 o 
   0  -8   9      188.47      206.66     12.61 o 
   1  -8   9      359.31      356.23     15.67 o 
   2  -8   9       18.24       23.04      7.89 o 
   3  -8   9      689.19      757.82     35.06 o 
   4  -8   9       30.28       23.61      9.17 o 
   5  -8   9        0.88        0.00      7.27 o 
  -8  -7   9      548.28      500.45     30.98 o 
  -7  -7   9        1.57        0.00     10.59 o 
  -6  -7   9       33.67       48.93     13.56 o 
  -5  -7   9      348.53      370.09     24.18 o 
  -4  -7   9      367.22      333.17     22.28 o 
  -3  -7   9      786.69      736.82     48.66 o 
  -2  -7   9       27.96       25.32      6.57 o 
  -1  -7   9        4.30       11.47      5.47 o 
   0  -7   9      730.46      695.05     23.32 o 
   1  -7   9       71.23       74.45      8.72 o 
   2  -7   9      152.57      122.47      9.21 o 
   3  -7   9      582.48      588.96     29.21 o 
   4  -7   9      326.68      348.59     21.65 o 
   5  -7   9       22.19       33.85     10.18 o 
   6  -7   9       26.84       31.17     10.81 o 
  -9  -6   9        7.16       11.92     12.68 o 
  -8  -6   9        8.64        7.81     12.26 o 
  -7  -6   9      952.13      919.82     41.73 o 
  -6  -6   9       12.89       16.60     10.08 o 
  -5  -6   9     1089.24     1119.78     46.34 o 
  -4  -6   9      576.84      576.37     28.80 o 
  -3  -6   9      699.36      678.24     22.96 o 
  -2  -6   9      455.77      489.30     18.33 o 
  -1  -6   9     4001.84     3780.85     89.29 o 
   0  -6   9       20.35       27.35      5.83 o 
   1  -6   9     1941.85     1966.37     95.07 o 
   2  -6   9        0.91        0.00      5.94 o 
   3  -6   9        6.74       38.12      9.14 o 
   4  -6   9      208.94      240.46     18.30 o 
   5  -6   9       78.25       86.04     12.55 o 
   6  -6   9      136.13      177.90     17.48 o 
 -10  -5   9       24.63        0.00     12.17 o 
  -9  -5   9      977.23     1024.95     46.94 o 
  -8  -5   9       58.45       59.62     13.75 o 
  -7  -5   9        0.67        0.00      8.72 o 
  -6  -5   9        4.17        0.92      8.22 o 
  -5  -5   9       58.27       59.36     10.97 o 
  -4  -5   9     1126.61     1068.26     31.48 o 
  -3  -5   9     2410.10     2400.35     59.64 o 
  -2  -5   9      382.73      344.03     13.99 o 
  -1  -5   9     1152.74     1066.32     33.95 o 
   0  -5   9      461.97      372.03     14.61 o 
   1  -5   9     2048.58     2044.99     51.37 o 
   2  -5   9     2659.76     2774.69     95.40 o 
   3  -5   9      232.44      212.58     16.06 o 
   4  -5   9       31.12       50.32     10.24 o 
   5  -5   9       55.44       68.47     11.76 o 
   6  -5   9       79.48       92.46     13.56 o 
   7  -5   9      266.07      303.61     22.32 o 
 -10  -4   9        0.92        1.74     12.23 o 
  -9  -4   9       16.15        0.00     10.81 o 
  -8  -4   9      147.75      144.33     15.65 o 
  -7  -4   9       34.66       44.22     10.81 o 
  -6  -4   9       10.25        6.32      7.90 o 
  -5  -4   9     1401.42     1485.06     55.67 o 
  -4  -4   9      239.74      248.83     12.21 o 
  -3  -4   9       21.05       10.96      8.39 o 
  -2  -4   9     2180.80     2029.43     94.15 o 
  -1  -4   9      399.93      372.36     13.62 o 
   0  -4   9     1307.80     1310.12     34.66 o 
   1  -4   9     1006.96     1072.43     42.23 o 
   2  -4   9       21.98       25.26      7.18 o 
   3  -4   9        1.23        0.00      6.26 o 
   4  -4   9        1.42        4.87      6.83 o 
   5  -4   9      763.96      778.71     35.88 o 
   6  -4   9      547.17      570.40     30.54 o 
   7  -4   9        0.31        0.00      9.10 o 
 -10  -3   9       15.29        5.85     11.19 o 
  -9  -3   9      146.86      159.25     16.75 o 
  -8  -3   9       64.81       74.25     12.58 o 
  -7  -3   9       68.28       44.76      9.99 o 
  -6  -3   9      119.92      122.77     12.52 o 
  -5  -3   9      648.74      628.40     28.61 o 
  -4  -3   9     1645.93     1641.09     42.53 o 
  -3  -3   9      352.69      314.95     10.60 o 
  -2  -3   9     1230.19     1202.33     30.51 o 
  -1  -3   9        6.89       13.82      2.75 o 
   0  -3   9      192.65      188.51      9.26 o 
   1  -3   9     1462.16     1476.15     54.21 o 
   2  -3   9      361.71      334.56     19.16 o 
   3  -3   9       22.60       24.66      7.33 o 
   4  -3   9      625.29      644.05     30.72 o 
   5  -3   9        4.03        6.29      7.40 o 
   6  -3   9       37.19       33.54      9.61 o 
   7  -3   9      410.26      451.80     26.81 o 
 -11  -2   9        6.01       13.31     13.97 o 
 -10  -2   9      100.34       86.30     15.46 o 
  -9  -2   9       29.19       27.28     10.46 o 
  -8  -2   9      211.97      214.28     17.10 o 
  -7  -2   9      582.36      537.56     27.09 o 
  -6  -2   9        9.30        1.96      6.23 o 
  -5  -2   9       39.65       33.19      7.59 o 
  -4  -2   9     1871.11     1803.56     36.74 o 
  -3  -2   9      373.38      342.26     10.04 o 
  -2  -2   9     2532.81     2555.47     59.32 o 
  -1  -2   9      713.09      678.12     26.62 o 
   0  -2   9      369.12      342.40     27.67 o 
   1  -2   9        4.15        6.17      3.36 o 
   2  -2   9       55.01       48.72      6.64 o 
   3  -2   9      111.87      130.11     12.42 o 
   4  -2   9      251.03      226.17     16.31 o 
   5  -2   9      489.85      480.85     26.05 o 
   6  -2   9      133.17      121.19     14.19 o 
   7  -2   9      143.66      145.09     16.18 o 
 -11  -1   9      633.37      705.53     39.54 o 
 -10  -1   9       10.71       25.35     11.98 o 
  -9  -1   9      822.58      857.17     39.45 o 
  -8  -1   9       12.18        4.33      8.16 o 
  -7  -1   9      411.79      444.94     24.12 o 
  -6  -1   9     2455.00     2374.82     81.81 o 
  -5  -1   9      227.11      208.10      8.22 o 
  -4  -1   9      732.49      729.87     19.31 o 
  -3  -1   9      817.68      787.83     17.79 o 
  -2  -1   9      425.70      409.87     10.76 o 
  -1  -1   9     2630.27     2531.79     63.96 o 
   0  -1   9      495.71      496.80     15.56 o 
   1  -1   9      191.53      173.52      8.81 o 
   2  -1   9      982.61      963.19     82.17 o 
   3  -1   9      184.36      187.40     30.74 o 
   4  -1   9        1.02        9.64      7.08 o 
   5  -1   9      823.79      805.28     38.06 o 
 -11   0   9       13.51       32.43     13.66 o 
 -10   0   9      259.55      249.78     20.99 o 
  -9   0   9       26.44       31.67     10.49 o 
  -8   0   9     2644.96     2597.83     91.42 o 
  -7   0   9       38.80       55.25     10.15 o 
  -6   0   9      328.46      322.87     13.05 o 
  -5   0   9      586.32      557.64     14.71 o 
  -4   0   9       29.17       25.77      3.45 o 
  -3   0   9     2104.19     2081.73     40.47 o 
  -2   0   9     6973.63     6910.34    125.11 o 
  -1   0   9      261.79      263.22     10.24 o 
   0   0   9      237.00      205.93      9.36 o 
   1   0   9      633.10      597.52     18.82 o 
   2   0   9      678.25      653.48     29.62 o 
   3   0   9     1506.44     1434.51     39.09 o 
   4   0   9      125.33      118.25     15.20 o 
   5   0   9       47.73       27.69     11.95 o 
   6   0   9        0.03        2.47     11.19 o 
   7   0   9       34.28       23.11     14.32 o 
 -11   1   9      295.78      349.13     26.39 o 
 -10   1   9      359.16      407.33     26.87 o 
  -9   1   9        0.01        0.00      8.66 o 
  -8   1   9        3.60        0.00      8.16 o 
  -7   1   9      412.87      429.55     16.72 o 
  -6   1   9      120.54      113.93      7.98 o 
  -5   1   9        0.51        1.69      2.42 o 
  -4   1   9      687.36      654.96     25.81 o 
  -3   1   9      997.84      955.09     40.71 o 
  -2   1   9      221.64      216.61      7.16 o 
  -1   1   9     3653.16     3513.11     86.75 o 
   0   1   9      282.71      264.16     15.24 o 
   1   1   9     4369.64     4272.44     98.88 o 
   2   1   9      347.93      347.77     21.53 o 
   3   1   9      347.34      354.76     23.39 o 
   4   1   9      285.23      312.97     24.12 o 
   5   1   9      132.15      118.66     17.01 o 
   6   1   9       37.37       23.80     13.75 o 
 -11   2   9       19.98       17.39     12.45 o 
 -10   2   9      319.28      350.05     25.35 o 
  -9   2   9      433.50      481.20     28.80 o 
  -8   2   9     2015.45     2143.06     78.42 o 
  -7   2   9      228.31      218.10     11.61 o 
  -6   2   9       77.78       80.34      7.15 o 
  -5   2   9      303.45      300.80     12.22 o 
  -4   2   9       28.86       33.68      3.57 o 
  -3   2   9     3183.33     3178.18     59.81 o 
  -2   2   9     1824.89     1808.94     35.51 o 
  -1   2   9     1170.35     1196.10     31.32 o 
   0   2   9       14.26       15.49      4.13 o 
   1   2   9      221.49      249.37     18.37 o 
   2   2   9     1064.80     1048.66     45.61 o 
   3   2   9      202.72      214.25     19.25 o 
   4   2   9       30.91       26.30     11.51 o 
   5   2   9      189.58      211.79     21.91 o 
   6   2   9        0.43        0.00     11.76 o 
 -11   3   9       19.32       31.86     12.39 o 
 -10   3   9       53.08       74.47     14.41 o 
  -9   3   9      460.79      458.50     28.20 o 
  -8   3   9      958.05      981.80     30.51 o 
  -7   3   9      387.12      395.98     19.71 o 
  -6   3   9        4.66        6.70      4.59 o 
  -5   3   9        4.87        3.22      5.77 o 
  -4   3   9      288.27      278.54     11.44 o 
  -3   3   9      642.92      609.72     18.34 o 
  -2   3   9      475.85      459.24     27.64 o 
  -1   3   9     1010.13      942.18     26.19 o 
   0   3   9      140.49      134.50     13.53 o 
   1   3   9      166.29      131.02     14.00 o 
   2   3   9        8.23       14.48      9.80 o 
   3   3   9       32.24       30.69     11.73 o 
   4   3   9       19.74       16.15     11.89 o 
   5   3   9        3.64        0.00     10.84 o 
   6   3   9      281.57      292.58     28.32 o 
 -11   4   9      215.10      260.50     22.70 o 
 -10   4   9      562.66      613.90     33.98 o 
  -9   4   9       34.36       33.51     11.35 o 
  -8   4   9      995.25     1054.82     32.28 o 
  -7   4   9       40.80       34.86      6.65 o 
  -6   4   9       12.15       12.27      4.84 o 
  -5   4   9     3659.76     3690.10     86.76 o 
  -4   4   9      106.25      104.95      7.30 o 
  -3   4   9        4.76        5.34      3.68 o 
  -2   4   9      166.80      180.62     14.89 o 
  -1   4   9       14.20       14.72      4.24 o 
   0   4   9      122.85      104.19     12.87 o 
   1   4   9      117.49      115.88     14.19 o 
   2   4   9      560.67      589.90     32.34 o 
   3   4   9      149.09      155.62     18.40 o 
   4   4   9        7.78        6.54     11.28 o 
   5   4   9      308.29      357.35     29.08 o 
 -11   5   9       43.47       50.70     14.60 o 
 -10   5   9       21.98       20.23     11.03 o 
  -9   5   9      531.13      569.29     22.82 o 
  -8   5   9       34.83       30.75      7.00 o 
  -7   5   9     3506.84     3674.59    105.70 o 
  -6   5   9        1.35        0.73      4.31 o 
  -5   5   9      314.46      305.51     21.37 o 
  -4   5   9     1734.25     1642.84     42.26 o 
  -3   5   9       71.65       77.82     10.56 o 
  -2   5   9      805.31      699.15     32.94 o 
  -1   5   9     2369.83     2116.35     78.27 o 
   0   5   9       91.83       94.01     13.21 o 
   1   5   9        7.87        0.00      8.79 o 
   2   5   9      717.24      730.82     38.31 o 
   3   5   9       63.29       83.80     16.15 o 
   4   5   9       27.81       52.82     15.62 o 
   5   5   9      137.90      157.77     22.35 o 
 -10   6   9       92.85      112.56     17.51 o 
  -9   6   9       39.33       37.53      8.14 o 
  -8   6   9       23.31       19.58      6.86 o 
  -7   6   9        0.07        2.96      5.15 o 
  -6   6   9      914.82      858.34     30.20 o 
  -5   6   9       50.96       54.54      6.96 o 
  -4   6   9      209.00      186.95     10.40 o 
  -3   6   9      158.55      173.32     15.30 o 
  -2   6   9      486.95      473.04     26.36 o 
  -1   6   9      268.38      227.09     18.56 o 
   0   6   9     1654.00     1663.16     66.22 o 
   1   6   9        5.97        0.00      8.47 o 
   2   6   9      753.25      807.63     40.84 o 
   3   6   9       21.81       18.84     13.43 o 
   4   6   9      268.40      301.62     26.52 o 
 -10   7   9       99.85      127.80     18.87 o 
  -9   7   9       36.11       30.53     12.36 o 
  -8   7   9       79.53       82.75     10.01 o 
  -7   7   9      405.55      445.95     28.95 o 
  -6   7   9       89.81       87.02     12.68 o 
  -5   7   9      215.67      219.28     11.73 o 
  -4   7   9      687.63      628.85     32.37 o 
  -3   7   9       65.51       57.53     11.63 o 
  -2   7   9     1153.40     1078.15     47.04 o 
  -1   7   9      482.07      433.09     27.28 o 
   0   7   9       68.33       67.20     13.50 o 
   1   7   9       35.39       32.08     12.20 o 
   2   7   9        0.94        0.00      9.45 o 
   3   7   9      396.92      435.81     30.09 o 
   4   7   9       42.82       60.03     16.88 o 
  -9   8   9       66.64       79.87     11.59 o 
  -8   8   9       20.67       37.02     10.68 o 
  -7   8   9       45.11       58.38     12.80 o 
  -6   8   9      451.36      463.63     18.80 o 
  -5   8   9        1.90        5.94      9.23 o 
  -4   8   9      222.55      177.21     17.07 o 
  -3   8   9      146.24      177.21     17.45 o 
  -2   8   9        1.28        5.44      8.82 o 
  -1   8   9      357.42      338.64     24.50 o 
   0   8   9       30.89       26.84     11.66 o 
   1   8   9       38.07       30.88     12.58 o 
   2   8   9      104.35       86.71     16.09 o 
   3   8   9        4.79        2.50     11.41 o 
  -9   9   9       74.37      113.79     18.82 o 
  -8   9   9       88.82       82.75     14.92 o 
  -7   9   9        0.61        5.25      5.85 o 
  -6   9   9      113.06      113.35     10.38 o 
  -5   9   9       75.98       81.27     14.03 o 
  -4   9   9      321.84      293.85     22.03 o 
  -3   9   9        5.09        2.75      8.16 o 
  -2   9   9        6.62        6.95      9.23 o 
  -1   9   9       14.20        2.97      9.01 o 
   0   9   9       10.20       13.28     10.81 o 
   1   9   9       23.15       22.57     12.26 o 
   2   9   9       22.87       25.29     12.39 o 
  -8  10   9      227.31      204.37     18.44 o 
  -7  10   9        3.43        0.00      6.25 o 
  -6  10   9      352.74      406.83     18.80 o 
  -5  10   9       36.25       61.10     13.56 o 
  -4  10   9        0.27        0.00      9.36 o 
  -3  10   9     1121.57     1063.10     48.30 o 
  -2  10   9        2.50        0.00      8.95 o 
  -1  10   9       56.30       55.35     13.05 o 
   0  10   9       80.47       89.33     15.65 o 
  -6  11   9       45.59       54.75     14.00 o 
  -5  11   9      543.16      542.84     32.37 o 
  -4  11   9       61.72       76.40     14.60 o 
  -3  11   9        0.24        1.96      9.64 o 
  -2  11   9        0.19        0.76      9.48 o 
  -3 -11  10      210.53      209.51     22.85 o 
  -2 -11  10       53.63       76.46     15.49 o 
  -1 -11  10       16.05       16.30      8.15 o 
   0 -11  10       18.85       23.24      8.88 o 
   1 -11  10       26.22       35.88      8.56 o 
  -5 -10  10      177.73      187.04     22.06 o 
  -4 -10  10        1.04        6.92     11.35 o 
  -3 -10  10       27.77       38.72     13.78 o 
  -2 -10  10      518.49      530.89     32.68 o 
  -1 -10  10       97.23      113.33     11.87 o 
   0 -10  10      237.81      242.38     28.43 o 
   1 -10  10       97.07       96.95     10.65 o 
   2 -10  10        1.97        2.79      6.31 o 
   3 -10  10       28.63       32.78     11.25 o 
  -6  -9  10       79.53       99.29     18.93 o 
  -5  -9  10       46.90       47.00     14.51 o 
  -4  -9  10      518.37      514.39     31.45 o 
  -3  -9  10        8.17       23.14     12.39 o 
  -2  -9  10       22.16       10.15      7.00 o 
  -1  -9  10       89.81      106.32     10.64 o 
   0  -9  10       19.10       33.77      7.72 o 
   1  -9  10      190.06      204.55     14.19 o 
   2  -9  10      501.01      497.89     28.26 o 
   3  -9  10      130.32      140.38     15.55 o 
   4  -9  10        3.37        4.24      8.88 o 
  -7  -8  10      487.73      509.11     32.87 o 
  -6  -8  10        5.94       16.09     12.77 o 
  -5  -8  10        8.55        6.54     11.92 o 
  -4  -8  10      151.27      150.53     17.39 o 
  -3  -8  10      112.54       89.35     10.09 o 
  -2  -8  10      382.46      388.18     38.67 o 
  -1  -8  10      154.04      134.82     12.53 o 
   0  -8  10       10.55       12.48      6.03 o 
   1  -8  10       92.64       77.62      8.67 o 
   2  -8  10        3.85        0.00      6.86 o 
   3  -8  10      218.63      217.89     17.95 o 
   4  -8  10       91.41      109.12     14.51 o 
  -8  -7  10        6.63        0.00     12.77 o 
  -7  -7  10       50.20       58.19     15.14 o 
  -6  -7  10     1045.79      974.31     44.51 o 
  -5  -7  10        0.73        0.00      9.29 o 
  -4  -7  10      621.09      645.03     33.10 o 
  -3  -7  10        1.46        9.53      5.83 o 
  -2  -7  10       72.46       81.05     10.37 o 
  -1  -7  10      721.04      696.36     27.30 o 
   0  -7  10      270.56      269.53     13.70 o 
   1  -7  10      360.40      374.79     34.64 o 
   2  -7  10     1010.87     1032.95     44.06 o 
   3  -7  10       15.53       18.14      9.10 o 
   4  -7  10        3.75        7.59      7.81 o 
   5  -7  10       57.06       56.04     12.11 o 
  -9  -6  10       25.80       33.13     14.54 o 
  -8  -6  10      480.14      462.26     28.70 o 
  -7  -6  10       52.29       57.50     13.15 o 
  -6  -6  10       58.49       32.78     11.73 o 
  -5  -6  10        2.00        0.00      9.23 o 
  -4  -6  10       36.67       35.70      7.56 o 
  -3  -6  10      737.39      713.63     27.03 o 
  -2  -6  10      431.96      423.54     16.77 o 
  -1  -6  10      283.00      277.86     22.73 o 
   0  -6  10        0.96        5.32      7.98 o 
   1  -6  10      187.65      173.92     14.83 o 
   2  -6  10      101.21      115.88     13.24 o 
   3  -6  10     1004.51     1011.93     43.43 o 
   4  -6  10        0.67        1.83      7.62 o 
   5  -6  10       73.43       79.78     13.24 o 
  -9  -5  10      115.57      103.84     16.56 o 
  -8  -5  10       48.69       46.09     13.18 o 
  -7  -5  10      426.74      447.66     26.33 o 
  -6  -5  10      937.20      869.84     39.23 o 
  -5  -5  10      497.19      463.31     25.95 o 
  -4  -5  10      561.83      568.56     27.58 o 
  -3  -5  10        0.06        5.81      7.71 o 
  -2  -5  10      658.64      657.70     21.25 o 
  -1  -5  10      540.78      560.60     26.47 o 
   0  -5  10      599.20      625.16     20.90 o 
   1  -5  10      574.93      555.23     27.15 o 
   2  -5  10      173.49      202.62     15.93 o 
   3  -5  10       24.78       28.51      8.82 o 
   4  -5  10       97.90      109.53     13.69 o 
   5  -5  10       70.47       79.25     12.87 o 
   6  -5  10       52.42       60.37     12.61 o 
 -10  -4  10      370.89      368.26     26.87 o 
  -9  -4  10       11.54       12.20     11.00 o 
  -8  -4  10       35.86       16.12      9.99 o 
  -7  -4  10        1.73        0.00      8.44 o 
  -6  -4  10       31.71       34.68     10.78 o 
  -5  -4  10       40.12       50.45     10.72 o 
  -4  -4  10      198.97      196.97     11.15 o 
  -3  -4  10     2055.11     2051.50     51.44 o 
  -2  -4  10      723.59      718.81     22.00 o 
  -1  -4  10       63.43       58.82      6.24 o 
   0  -4  10     3415.80     3343.00    111.99 o 
   1  -4  10        2.18        2.88      5.34 o 
   2  -4  10      473.22      473.55     24.85 o 
   3  -4  10      731.10      741.79     34.42 o 
   4  -4  10       94.00      100.80     13.02 o 
   5  -4  10       78.36       91.10     13.59 o 
   6  -4  10       68.55       89.80     13.78 o 
 -10  -3  10        2.65        6.29     11.51 o 
  -9  -3  10      276.75      269.79     21.05 o 
  -8  -3  10       39.90       24.18      9.89 o 
  -7  -3  10      327.08      315.91     20.58 o 
  -6  -3  10     1438.47     1307.51     50.70 o 
  -5  -3  10        0.95        0.00      6.70 o 
  -4  -3  10       23.43       24.27      4.19 o 
  -3  -3  10      254.43      252.99     12.42 o 
  -2  -3  10      616.88      583.56     24.69 o 
  -1  -3  10       59.52       61.76      5.87 o 
   0  -3  10       65.13       55.92      8.53 o 
   1  -3  10      175.86      167.31     13.53 o 
   2  -3  10      144.73      157.67     13.75 o 
   3  -3  10       76.76       84.52     11.54 o 
   4  -3  10      565.53      488.28     26.46 o 
   5  -3  10      190.88      218.68     18.05 o 
   6  -3  10      181.17      189.22     18.11 o 
 -10  -2  10      703.43      796.03     40.02 o 
  -9  -2  10        0.45        5.85     10.08 o 
  -8  -2  10      186.13      192.16     16.94 o 
  -7  -2  10      143.77      113.70     13.02 o 
  -6  -2  10      453.25      449.75     23.74 o 
  -5  -2  10     1952.96     1937.09     40.18 o 
  -4  -2  10       42.56       38.90      4.34 o 
  -3  -2  10      472.22      524.33     13.61 o 
  -2  -2  10        5.57       13.94      3.03 o 
  -1  -2  10       28.93       25.03      3.98 o 
   0  -2  10     1133.30     1106.14     29.27 o 
   1  -2  10      881.08      858.62     36.10 o 
   2  -2  10     1308.92     1322.94     51.21 o 
   3  -2  10      807.59      813.92     36.00 o 
   4  -2  10       30.22       32.40      8.76 o 
   5  -2  10       39.77       41.35      9.77 o 
   6  -2  10      111.07      110.32     14.29 o 
 -11  -1  10        5.99       21.12     14.38 o 
 -10  -1  10       74.42       47.16     13.24 o 
  -9  -1  10     1167.27     1115.01     47.89 o 
  -8  -1  10        2.83       11.35      8.69 o 
  -7  -1  10     1464.83     1525.68     57.56 o 
  -6  -1  10       20.79       31.78      5.73 o 
  -5  -1  10      267.03      265.52     10.97 o 
  -4  -1  10      212.03      185.91      7.71 o 
  -3  -1  10       18.36       16.41      3.20 o 
  -2  -1  10      795.51      722.10     16.57 o 
  -1  -1  10     1563.83     1444.27     36.43 o 
   0  -1  10      455.19      459.29     15.39 o 
   1  -1  10      799.69      808.27     23.76 o 
   2  -1  10      109.77      110.45      8.16 o 
   3  -1  10      518.20      537.49     19.20 o 
   4  -1  10      872.81      792.02     35.81 o 
   5  -1  10        0.12        1.80      6.16 o 
   6  -1  10      104.93      117.46     14.35 o 
 -11   0  10      204.14      249.37     23.23 o 
 -10   0  10      227.09      224.34     20.20 o 
  -9   0  10      261.62      236.85     19.35 o 
  -8   0  10       66.25       44.89     10.59 o 
  -7   0  10        1.50        0.00      6.32 o 
  -6   0  10      932.78      918.43     33.57 o 
  -5   0  10      504.34      509.26     14.14 o 
  -4   0  10      172.51      166.53      7.05 o 
  -3   0  10      480.95      456.87     12.08 o 
  -2   0  10        7.92        7.70      3.67 o 
  -1   0  10        5.96        8.13      3.43 o 
   0   0  10     1755.97     1716.69     43.17 o 
   1   0  10      256.78      261.66     11.82 o 
   2   0  10      305.45      303.37     18.76 o 
   3   0  10       11.02       15.30      5.50 o 
   4   0  10        8.94       21.58     11.35 o 
   5   0  10       57.55       52.11      8.14 o 
 -11   1  10       63.28       81.49     15.99 o 
 -10   1  10       63.99       62.18     13.62 o 
  -9   1  10      482.46      478.29     27.66 o 
  -8   1  10       75.42       88.44     12.80 o 
  -7   1  10      194.60      222.07     21.81 o 
  -6   1  10        6.49        9.07      4.40 o 
  -5   1  10      190.81      188.50     12.33 o 
  -4   1  10      476.41      443.98     12.12 o 
  -3   1  10      442.55      417.09     11.28 o 
  -2   1  10     1557.84     1509.87     37.99 o 
  -1   1  10      420.03      417.12     14.37 o 
   0   1  10      407.91      429.40     15.37 o 
   1   1  10      865.48      799.81     24.24 o 
   2   1  10      391.72      393.18     15.89 o 
   3   1  10      684.73      645.35     69.24 o 
   4   1  10      148.06      153.75     18.08 o 
   5   1  10       10.31        7.81     11.32 o 
   6   1  10       12.13       20.86     14.29 o 
 -11   2  10        5.04        9.17     12.23 o 
 -10   2  10      101.24       80.45     14.67 o 
  -9   2  10       91.09      108.14     15.43 o 
  -8   2  10      823.04      883.27     28.39 o 
  -7   2  10       63.35       45.07      6.82 o 
  -6   2  10      696.88      698.81     22.16 o 
  -5   2  10      125.75      122.72     27.48 o 
  -4   2  10       25.17       26.56      4.74 o 
  -3   2  10       92.48       88.62      4.94 o 
  -2   2  10      316.92      299.13     11.69 o 
  -1   2  10      989.03      969.61     33.59 o 
   0   2  10     1708.68     1699.44     43.59 o 
   1   2  10      103.93      107.18      8.76 o 
   2   2  10      181.66      172.75     16.34 o 
   3   2  10       51.55       48.43     12.17 o 
   4   2  10       43.99       46.15     13.97 o 
   5   2  10      257.81      274.82     25.64 o 
 -11   3  10       11.69        7.33     12.14 o 
 -10   3  10       49.03       42.52     12.39 o 
  -9   3  10      166.22      221.96     20.14 o 
  -8   3  10       85.44       83.43      9.05 o 
  -7   3  10      256.87      255.26     33.73 o 
  -6   3  10      678.66      663.81     21.51 o 
  -5   3  10     1053.73     1033.12     31.88 o 
  -4   3  10     2047.44     2043.92     50.52 o 
  -3   3  10        5.36       15.68      6.61 o 
  -2   3  10      113.54      113.72      7.23 o 
  -1   3  10       47.19       49.15      5.50 o 
   0   3  10       73.85       75.18      6.81 o 
   1   3  10      335.50      317.55     22.13 o 
   2   3  10      419.63      397.27     26.17 o 
   3   3  10      165.87      173.44     19.38 o 
   4   3  10      157.37      156.53     20.14 o 
   5   3  10       11.71       10.65     13.40 o 
 -11   4  10       36.81      103.21     17.67 o 
 -10   4  10      187.62      215.71     21.18 o 
  -9   4  10      290.21      351.03     17.29 o 
  -8   4  10     1866.02     1998.04     53.20 o 
  -7   4  10        6.33       10.02     12.50 o 
  -6   4  10      980.54      989.62     30.72 o 
  -5   4  10      563.47      527.85     18.30 o 
  -4   4  10       40.87       35.74      5.42 o 
  -3   4  10      885.76      853.47     37.20 o 
  -2   4  10       70.52       72.77     10.46 o 
  -1   4  10       75.20       83.79      6.82 o 
   0   4  10      671.23      639.63     32.59 o 
   1   4  10      104.65      108.86     14.73 o 
   2   4  10       27.23       27.94     10.84 o 
   3   4  10      244.73      277.69     24.59 o 
   4   4  10      457.65      536.10     35.47 o 
   5   4  10      219.39      219.40     24.81 o 
 -10   5  10       37.81       44.41     13.31 o 
  -9   5  10       90.52      100.05     10.49 o 
  -8   5  10      182.16      179.63     13.47 o 
  -7   5  10       49.69       55.04      7.79 o 
  -6   5  10        0.87        3.07      4.77 o 
  -5   5  10     1420.56     1360.59     37.02 o 
  -4   5  10      875.05      796.38     36.38 o 
  -3   5  10      259.02      283.10     19.09 o 
  -2   5  10        5.66        3.51      7.24 o 
  -1   5  10      108.69       89.30     13.37 o 
   0   5  10      177.00      163.71     17.39 o 
   1   5  10     1574.97     1540.64     63.31 o 
   2   5  10       25.54       20.07     11.57 o 
   3   5  10       41.43       30.69     14.26 o 
   4   5  10       45.61       45.64     15.43 o 
 -10   6  10       13.65       19.12     11.85 o 
  -9   6  10      409.09      487.39     30.44 o 
  -8   6  10      230.83      256.47     14.76 o 
  -7   6  10        6.93        7.59      5.93 o 
  -6   6  10      283.98      289.05     29.44 o 
  -5   6  10      417.65      403.60     37.36 o 
  -4   6  10       64.06       68.28     11.76 o 
  -3   6  10      591.61      525.14     28.61 o 
  -2   6  10      122.37       99.57     13.37 o 
  -1   6  10      248.91      248.36     20.99 o 
   0   6  10        1.89        0.00      8.95 o 
   1   6  10       84.48       80.76     15.14 o 
   2   6  10      285.64      320.37     26.05 o 
   3   6  10       29.63       33.70     14.19 o 
 -10   7  10        0.90        0.00      7.13 o 
  -9   7  10        0.01        0.00      6.61 o 
  -8   7  10       62.34       72.40     10.00 o 
  -7   7  10       34.43       37.17      7.60 o 
  -6   7  10        2.12        0.00      5.11 o 
  -5   7  10      245.96      230.56     19.09 o 
  -4   7  10      105.50       84.40     13.21 o 
  -3   7  10        3.25        1.93      8.03 o 
  -2   7  10      261.22      247.35     20.74 o 
  -1   7  10        0.56        0.00      7.49 o 
   0   7  10      689.31      724.72     38.09 o 
   1   7  10      256.69      264.61     23.04 o 
   2   7  10       19.77       14.95     11.70 o 
   3   7  10        0.13        0.00     11.25 o 
  -9   8  10       47.78       55.83     10.23 o 
  -8   8  10      137.68      180.50     19.28 o 
  -7   8  10        8.64        8.67      7.06 o 
  -6   8  10       64.71       72.22     14.48 o 
  -5   8  10      225.62      217.63     19.50 o 
  -4   8  10       77.14       77.22     13.40 o 
  -3   8  10      849.11      786.80     39.23 o 
  -2   8  10       50.97       49.60     12.07 o 
  -1   8  10        4.57        3.54      9.45 o 
   0   8  10        1.79        0.00      9.55 o 
   1   8  10       37.56       56.17     14.60 o 
   2   8  10      143.87      151.66     19.28 o 
  -8   9  10      110.64      146.36     18.59 o 
  -7   9  10      220.97      192.88     20.29 o 
  -6   9  10       15.81        6.76      9.45 o 
  -5   9  10      264.63      257.56     22.44 o 
  -4   9  10      423.49      396.74     26.81 o 
  -3   9  10      183.16      168.95     18.52 o 
  -2   9  10      360.17      337.09     24.66 o 
  -1   9  10       12.64       27.50     11.57 o 
   0   9  10       76.67       78.77     14.98 o 
   1   9  10       88.65      111.96     17.26 o 
  -7  10  10       12.53       16.75     10.30 o 
  -6  10  10      103.78       98.46     15.71 o 
  -5  10  10       10.48        1.07     10.05 o 
  -4  10  10       38.47       55.25     13.62 o 
  -3  10  10       46.36       46.18     12.64 o 
  -2  10  10       19.10        9.39     10.56 o 
  -1  10  10       15.35       13.91     11.10 o 
  -3 -10  11      279.91      246.15     23.26 o 
  -2 -10  11      165.41      164.88     13.98 o 
  -1 -10  11       75.03       94.75     11.49 o 
   0 -10  11      286.85      308.79     34.09 o 
   1 -10  11       61.44       84.51     10.42 o 
  -5  -9  11       61.77       51.78     14.95 o 
  -4  -9  11        1.85       12.07     12.39 o 
  -3  -9  11        9.01        8.28     10.40 o 
  -2  -9  11      558.45      571.09     23.84 o 
  -1  -9  11      318.14      353.18     17.98 o 
   0  -9  11       38.99       45.24      8.32 o 
   1  -9  11      109.35      100.42     14.89 o 
   2  -9  11       78.58      102.01     15.33 o 
  -7  -8  11      111.29      120.31     19.12 o 
  -6  -8  11        2.85        0.00     11.76 o 
  -5  -8  11      272.14      299.79     23.77 o 
  -4  -8  11       18.04       12.58     11.51 o 
  -3  -8  11       72.78       80.19     10.21 o 
  -2  -8  11        0.35        0.00      5.66 o 
  -1  -8  11        2.96        1.09      5.62 o 
   0  -8  11       62.76       75.07      9.23 o 
   1  -8  11       30.00       29.74      9.99 o 
   2  -8  11      224.40      231.32     19.25 o 
   3  -8  11      307.68      353.27     24.12 o 
  -7  -7  11      115.94      128.81     18.02 o 
  -6  -7  11       17.35       25.51     12.36 o 
  -5  -7  11        0.02        0.66     10.56 o 
  -4  -7  11      290.42      279.46     22.19 o 
  -3  -7  11      338.07      339.10     16.41 o 
  -2  -7  11        1.49        9.65      6.34 o 
  -1  -7  11       88.61       85.34      9.23 o 
   0  -7  11       32.01       23.49      6.46 o 
   1  -7  11       10.33       23.17      8.95 o 
   2  -7  11      173.67      157.67     15.96 o 
   3  -7  11        1.09        5.28      8.72 o 
   4  -7  11      149.71      174.74     18.05 o 
  -8  -6  11      313.68      309.81     25.13 o 
  -7  -6  11       25.91       13.66     11.06 o 
  -6  -6  11       86.26       59.77     13.21 o 
  -5  -6  11      700.27      654.51     32.97 o 
  -4  -6  11      108.53      126.98     11.06 o 
  -3  -6  11       13.74       21.54      6.45 o 
  -2  -6  11      385.54      368.92     16.14 o 
  -1  -6  11        6.12        8.12      5.33 o 
   0  -6  11     1356.52     1249.92     50.42 o 
   1  -6  11      237.78      217.51     17.10 o 
   2  -6  11       65.71       70.17     11.79 o 
   3  -6  11       38.49       43.84     11.25 o 
   4  -6  11       12.13       16.78      9.48 o 
  -9  -5  11      367.18      354.76     26.93 o 
  -8  -5  11        1.72        1.74     11.22 o 
  -7  -5  11      109.03      110.89     14.83 o 
  -6  -5  11       62.09       54.97     12.04 o 
  -5  -5  11      104.28      115.31     14.03 o 
  -4  -5  11     1311.52     1263.30     36.54 o 
  -3  -5  11      870.24      852.16     26.50 o 
  -2  -5  11     1066.20      928.61     27.86 o 
  -1  -5  11      193.21      210.57     18.32 o 
   0  -5  11       32.35       16.03      6.99 o 
   1  -5  11     1145.41     1182.18     48.05 o 
   2  -5  11      485.04      477.63     26.46 o 
   3  -5  11        5.00        3.70      7.55 o 
   4  -5  11      229.64      247.16     20.39 o 
   5  -5  11       47.64       33.98     11.28 o 
  -9  -4  11        0.01        3.26     11.28 o 
  -8  -4  11      214.93      252.25     20.29 o 
  -7  -4  11        8.81        8.09      9.64 o 
  -6  -4  11      538.29      558.20     29.37 o 
  -5  -4  11     1152.00     1149.96     34.24 o 
  -4  -4  11        8.66       10.10      5.56 o 
  -3  -4  11        4.10        6.10      4.99 o 
  -2  -4  11      771.73      744.96     35.58 o 
  -1  -4  11      215.72      228.92     16.06 o 
   0  -4  11     1379.76     1411.63     54.15 o 
   1  -4  11      251.81      263.75     18.33 o 
   2  -4  11        0.71        0.00      5.75 o 
   3  -4  11       96.64       90.78     12.61 o 
   4  -4  11       14.07       12.07      8.79 o 
   5  -4  11      474.88      550.04     31.14 o 
 -10  -3  11      118.58      137.85     17.92 o 
  -9  -3  11      340.18      353.84     25.16 o 
  -8  -3  11       31.50       42.04     11.38 o 
  -7  -3  11       28.91       33.92     10.49 o 
  -6  -3  11       59.68       57.21     11.00 o 
  -5  -3  11       72.13       79.47      8.30 o 
  -4  -3  11      915.36      904.56     53.45 o 
  -3  -3  11      531.80      528.89     37.32 o 
  -2  -3  11     2092.19     2021.21     49.96 o 
  -1  -3  11      238.96      232.59     16.06 o 
   0  -3  11      380.06      381.94     21.08 o 
   1  -3  11      642.58      587.98     28.45 o 
   2  -3  11      237.46      235.59     17.32 o 
   3  -3  11      192.15      227.37     17.64 o 
   4  -3  11      474.91      532.34     28.70 o 
   5  -3  11        0.88        1.01      8.57 o 
 -10  -2  11      109.77      109.47     16.25 o 
  -9  -2  11       48.18       49.50     12.45 o 
  -8  -2  11     1142.89     1152.69     47.92 o 
  -7  -2  11       13.94        1.61      8.88 o 
  -6  -2  11      254.33      256.80     18.40 o 
  -5  -2  11      104.52      107.83      6.89 o 
  -4  -2  11      102.41      103.41      6.30 o 
  -3  -2  11      384.80      352.59     10.83 o 
  -2  -2  11      407.39      351.22     12.92 o 
  -1  -2  11       22.63       21.21      6.39 o 
   0  -2  11       36.39       31.83      7.59 o 
   1  -2  11       22.38       29.11      7.74 o 
   2  -2  11       62.06       58.76      9.93 o 
   3  -2  11        3.99        5.63      7.21 o 
   4  -2  11      247.08      260.69     19.06 o 
   5  -2  11      241.27      214.66     17.95 o 
 -10  -1  11      237.92      270.26     22.38 o 
  -9  -1  11      111.58       95.84     14.26 o 
  -8  -1  11       16.39       13.94     10.18 o 
  -7  -1  11     1364.91     1344.21     52.35 o 
  -6  -1  11      264.62      265.81     12.83 o 
  -5  -1  11      450.83      446.71     13.42 o 
  -4  -1  11      219.84      221.58      8.72 o 
  -3  -1  11       64.88       57.18      4.66 o 
  -2  -1  11      126.63      111.47      8.98 o 
  -1  -1  11      741.78      751.06     21.98 o 
   0  -1  11      406.57      449.69     20.74 o 
   1  -1  11     2287.25     2316.64     57.15 o 
   2  -1  11       44.61       33.47      8.38 o 
   3  -1  11        2.29        2.56      6.61 o 
   4  -1  11       92.55       80.16     11.85 o 
   5  -1  11        5.05        0.00      6.39 o 
 -10   0  11       84.12       57.21     13.34 o 
  -9   0  11      347.63      379.89     25.07 o 
  -8   0  11     1463.50     1483.29     57.72 o 
  -7   0  11        0.03        7.97      5.68 o 
  -6   0  11       22.25       16.34      5.16 o 
  -5   0  11       26.18       19.80      4.12 o 
  -4   0  11      461.38      472.82     13.20 o 
  -3   0  11     2223.68     2228.23     54.19 o 
  -2   0  11      724.06      712.72     21.10 o 
  -1   0  11     1087.09      991.21     27.45 o 
   0   0  11      168.90      165.28      9.28 o 
   1   0  11       29.61       33.10      5.75 o 
   2   0  11     2316.46     2435.69     63.05 o 
   3   0  11      125.46      144.51     10.76 o 
   4   0  11       32.01       14.07      7.78 o 
   5   0  11       60.18       41.16     10.18 o 
 -10   1  11       80.22       63.16     14.16 o 
  -9   1  11       33.94       23.99     10.97 o 
  -8   1  11       71.55       79.09     12.93 o 
  -7   1  11      752.67      700.89     23.15 o 
  -6   1  11       17.12       26.56      5.76 o 
  -5   1  11     1442.53     1397.40     36.71 o 
  -4   1  11     1425.96     1327.94     40.07 o 
  -3   1  11       62.61       55.80      5.57 o 
  -2   1  11      233.09      210.77      9.91 o 
  -1   1  11      810.24      788.63     23.32 o 
   0   1  11      482.44      479.85     32.08 o 
   1   1  11      452.55      492.91     18.00 o 
   2   1  11      572.75      567.32     21.40 o 
   3   1  11       44.95       57.23      7.84 o 
   4   1  11       10.65       12.16      6.21 o 
   5   1  11        3.15        8.57      6.26 o 
 -10   2  11       10.02       15.77     11.25 o 
  -9   2  11        3.91        0.16      9.74 o 
  -8   2  11      388.30      435.78     18.25 o 
  -7   2  11       41.50       56.91      7.72 o 
  -6   2  11       42.68       43.71      6.38 o 
  -5   2  11      253.67      234.78     11.39 o 
  -4   2  11     1147.50     1172.47     45.90 o 
  -3   2  11      840.17      841.93     35.47 o 
  -2   2  11      112.11      132.09      8.04 o 
  -1   2  11      490.11      463.25     16.27 o 
   0   2  11       26.01       28.58      5.41 o 
   1   2  11       14.27       14.28      5.12 o 
   2   2  11     1758.40     1669.06     82.66 o 
   3   2  11      218.25      180.34     11.79 o 
   4   2  11      245.31      269.03     24.53 o 
 -10   3  11       17.58       35.75     13.24 o 
  -9   3  11       12.84       12.07      9.86 o 
  -8   3  11        8.62        0.00      5.27 o 
  -7   3  11     1478.35     1559.23     42.50 o 
  -6   3  11       38.85       43.33      6.57 o 
  -5   3  11      409.72      422.17     15.87 o 
  -4   3  11      221.42      209.04     15.84 o 
  -3   3  11       58.97       55.70      9.07 o 
  -2   3  11       59.47       55.76      9.48 o 
  -1   3  11       19.53       28.05      5.09 o 
   0   3  11      328.78      305.48     14.48 o 
   1   3  11      167.77      158.81     10.21 o 
   2   3  11       31.86       26.77     10.75 o 
   3   3  11      136.10      146.29     17.95 o 
   4   3  11       11.17        1.04     12.36 o 
 -10   4  11       37.86       34.23     13.05 o 
  -9   4  11      143.92      165.70     12.72 o 
  -8   4  11       79.13       84.45      9.41 o 
  -7   4  11        0.27        0.19      5.43 o 
  -6   4  11      983.44      998.96     29.67 o 
  -5   4  11      159.29      136.35      9.21 o 
  -4   4  11      497.99      472.16     25.26 o 
  -3   4  11       28.74       28.45      8.09 o 
  -2   4  11       26.09       22.92      8.06 o 
  -1   4  11       11.44        5.53      7.02 o 
   0   4  11      267.97      261.97     12.88 o 
   1   4  11      165.81      163.17     17.92 o 
   2   4  11      172.98      191.15     19.50 o 
   3   4  11       42.85       34.55     14.19 o 
   4   4  11      169.14      156.03     20.99 o 
 -10   5  11      307.34      323.72     24.66 o 
  -9   5  11      264.50      280.06     15.70 o 
  -8   5  11       76.50      111.62     10.43 o 
  -7   5  11      962.18     1011.86     31.25 o 
  -6   5  11       49.31       45.06      6.94 o 
  -5   5  11       26.28       24.69      8.38 o 
  -4   5  11      251.55      241.06     18.59 o 
  -3   5  11      152.99      166.68     15.84 o 
  -2   5  11      613.96      629.07     32.72 o 
  -1   5  11      428.07      408.72     26.36 o 
   0   5  11       24.81       26.17     10.49 o 
   1   5  11       21.87       16.50     10.91 o 
   2   5  11      249.01      248.90     23.23 o 
   3   5  11      674.04      752.28     42.29 o 
  -9   6  11      127.16      130.59     32.08 o 
  -8   6  11      177.67      198.01     13.51 o 
  -7   6  11      190.07      211.19     13.28 o 
  -6   6  11      492.56      496.31     19.41 o 
  -5   6  11       94.62       68.18     12.26 o 
  -4   6  11      517.82      541.32     29.87 o 
  -3   6  11      256.45      245.23     19.60 o 
  -2   6  11       24.15       17.89      9.86 o 
  -1   6  11      303.78      299.31     22.79 o 
   0   6  11       75.30       83.07     15.27 o 
   1   6  11      219.21      262.27     23.74 o 
   2   6  11       86.23      110.44     18.08 o 
  -9   7  11       24.52       40.87      9.31 o 
  -8   7  11       18.90       14.22      7.24 o 
  -7   7  11      295.62      335.69     16.77 o 
  -6   7  11       12.27        9.67      9.23 o 
  -5   7  11      104.65      107.35     15.24 o 
  -4   7  11       83.32       92.81     14.19 o 
  -3   7  11      718.70      625.75     34.33 o 
  -2   7  11      620.78      547.64     32.18 o 
  -1   7  11        0.00        0.00      9.42 o 
   0   7  11       28.25        8.19     10.59 o 
   1   7  11        1.45        0.00     12.04 o 
   2   7  11        5.61        8.88     11.41 o 
  -8   8  11        2.79        8.88      7.43 o 
  -7   8  11       17.14       14.51      9.61 o 
  -6   8  11      293.05      330.96     24.50 o 
  -5   8  11       10.57       17.04     10.49 o 
  -4   8  11      146.02      168.64     18.33 o 
  -3   8  11      124.84      128.56     16.94 o 
  -2   8  11       57.88       69.51     14.03 o 
  -1   8  11       89.80       89.99     15.33 o 
   0   8  11       37.67       62.18     15.01 o 
  -7   9  11        7.01        2.50      8.85 o 
  -6   9  11        5.69       11.35      9.96 o 
  -5   9  11       96.96      109.09     16.47 o 
  -4   9  11       41.22       40.21     12.61 o 
  -3   9  11       69.66       85.47     14.73 o 
  -2   9  11        0.94        0.00      8.79 o 
  -1   9  11        0.23        0.00     10.12 o 
  -4  -9  12      325.10      336.01     27.31 o 
  -3  -9  12        5.46        9.93      6.89 o 
  -2  -9  12        0.23        5.67      6.49 o 
  -1  -9  12        6.90       21.86     11.44 o 
   0  -9  12       20.27       39.39     12.33 o 
  -6  -8  12       30.33       46.40     14.73 o 
  -5  -8  12       13.97       37.43     13.62 o 
  -4  -8  12        8.44        6.13     10.27 o 
  -3  -8  12      229.24      213.17     14.66 o 
  -2  -8  12       63.61       77.27     10.03 o 
  -1  -8  12       10.75       20.25      7.14 o 
   0  -8  12      249.51      289.36     22.38 o 
   1  -8  12        6.29       17.23      9.80 o 
   2  -8  12        3.39       13.40      9.61 o 
  -7  -7  12      184.10      198.86     21.24 o 
  -6  -7  12      169.22      168.13     19.06 o 
  -5  -7  12       25.92       25.51     12.01 o 
  -4  -7  12      290.94      284.24     16.07 o 
  -3  -7  12      104.12      106.40     10.75 o 
  -2  -7  12        1.59        1.26      5.50 o 
  -1  -7  12      178.55      166.02     16.75 o 
   0  -7  12        0.62        0.63      7.21 o 
   1  -7  12      574.39      588.26     31.70 o 
   2  -7  12      105.66      125.84     15.68 o 
   3  -7  12        5.24        9.80      9.83 o 
  -8  -6  12      289.84      295.46     25.29 o 
  -7  -6  12        0.37        0.00     11.03 o 
  -6  -6  12       29.79       14.86     12.20 o 
  -5  -6  12       12.75       20.33     11.79 o 
  -4  -6  12        2.96        0.45      6.28 o 
  -3  -6  12     1258.25     1177.22     35.45 o 
  -2  -6  12      595.48      591.13     22.90 o 
  -1  -6  12      275.85      289.14     20.07 o 
   0  -6  12        6.92        6.80      7.11 o 
   1  -6  12       10.08        9.26      7.24 o 
   2  -6  12      158.43      156.03     16.66 o 
   3  -6  12       52.39       62.30     12.87 o 
  -8  -5  12       24.67       15.96     11.82 o 
  -7  -5  12       47.27       35.47     12.26 o 
  -6  -5  12       24.08       14.32     10.40 o 
  -5  -5  12      163.47      149.80     15.65 o 
  -4  -5  12      509.60      492.57     19.60 o 
  -3  -5  12       13.98       24.31      6.69 o 
  -2  -5  12      367.66      368.36     15.79 o 
  -1  -5  12      288.28      258.22     18.30 o 
   0  -5  12      428.39      403.94     23.64 o 
   1  -5  12      399.98      411.85     24.66 o 
   2  -5  12       53.47       50.54     10.84 o 
   3  -5  12       22.92       35.62     10.12 o 
   4  -5  12       24.43       31.29     10.97 o 
  -9  -4  12       86.81       81.52     15.36 o 
  -8  -4  12      183.73      162.41     17.58 o 
  -7  -4  12       73.49       66.13     12.90 o 
  -6  -4  12       75.74       60.98     12.11 o 
  -5  -4  12      456.91      414.76     18.13 o 
  -4  -4  12       91.51       88.28      9.03 o 
  -3  -4  12     1281.54     1243.25     41.16 o 
  -2  -4  12       17.19       20.20      7.59 o 
  -1  -4  12       88.88       90.34     11.47 o 
   0  -4  12       29.03       27.60      8.63 o 
   1  -4  12       10.36       12.23      7.46 o 
   2  -4  12      312.99      333.96     21.87 o 
   3  -4  12      139.62      136.78     15.39 o 
   4  -4  12       33.78       34.45     10.53 o 
  -9  -3  12      269.24      260.43     21.53 o 
  -8  -3  12        0.92        2.91      9.39 o 
  -7  -3  12     1470.86     1365.14     54.62 o 
  -6  -3  12       34.13       31.99     10.72 o 
  -5  -3  12       13.81        6.88      5.70 o 
  -4  -3  12      221.48      234.43     12.29 o 
  -3  -3  12       29.14       27.47      8.82 o 
  -2  -3  12      335.80      276.78     17.73 o 
  -1  -3  12      240.35      237.17     16.53 o 
   0  -3  12      223.98      207.52     16.28 o 
   1  -3  12      206.38      212.83     16.60 o 
   2  -3  12        1.25        0.00      6.39 o 
   3  -3  12        4.89        6.26      7.33 o 
   4  -3  12      217.16      219.28     18.62 o 
  -9  -2  12      280.98      288.85     23.01 o 
  -8  -2  12        2.85        8.95      9.48 o 
  -7  -2  12       78.13       57.56     12.30 o 
  -6  -2  12      264.86      305.65     14.04 o 
  -5  -2  12       39.71       37.70      5.40 o 
  -4  -2  12       29.18       33.08      4.82 o 
  -3  -2  12      654.32      595.40     28.07 o 
  -2  -2  12      827.92      756.80     33.06 o 
  -1  -2  12       72.90       61.70      9.20 o 
   0  -2  12      358.63      334.37     19.95 o 
   1  -2  12        2.56        0.00      5.56 o 
   2  -2  12      630.35      606.37     30.41 o 
   3  -2  12       12.95        8.60      7.11 o 
   4  -2  12        3.04       21.15      8.91 o 
 -10  -1  12       29.23       28.51     12.17 o 
  -9  -1  12      231.59      236.85     20.83 o 
  -8  -1  12      505.74      547.55     29.52 o 
  -7  -1  12     1260.12     1374.81     53.83 o 
  -6  -1  12       95.17       94.66      8.48 o 
  -5  -1  12      191.88      193.47      9.06 o 
  -4  -1  12      137.74      126.46      7.03 o 
  -3  -1  12        0.67        6.37      7.19 o 
  -2  -1  12      278.96      277.63     11.91 o 
  -1  -1  12      265.56      291.81     12.25 o 
   0  -1  12      280.42      287.05     18.02 o 
   1  -1  12       65.16       60.41     10.05 o 
   2  -1  12        2.74        0.44      5.97 o 
   3  -1  12      588.50      606.97     31.04 o 
   4  -1  12       31.88       39.95      9.96 o 
 -10   0  12        1.25        9.89     11.22 o 
  -9   0  12       80.60       81.87     14.51 o 
  -8   0  12       18.26       14.89      9.96 o 
  -7   0  12       51.58       58.74      8.06 o 
  -6   0  12      736.38      782.12     24.54 o 
  -5   0  12       26.71       28.84      5.86 o 
  -4   0  12       49.88       61.41      6.48 o 
  -3   0  12      517.21      533.79     17.81 o 
  -2   0  12      187.04      181.49      9.51 o 
  -1   0  12     1245.08     1133.05     31.20 o 
   0   0  12      535.76      546.27     18.75 o 
   1   0  12      610.02      614.14     20.88 o 
   2   0  12      159.66      185.91     14.71 o 
   3   0  12        2.06        9.20      7.59 o 
   4   0  12       31.76       44.51     10.15 o 
 -10   1  12       61.41       43.24     12.52 o 
  -9   1  12       57.87       38.63     11.98 o 
  -8   1  12       61.90       58.96      8.38 o 
  -7   1  12      507.93      523.29     19.60 o 
  -6   1  12       35.98       32.58      6.43 o 
  -5   1  12        5.25        8.81      5.04 o 
  -4   1  12      239.82      247.32     16.60 o 
  -3   1  12      476.55      460.22     16.09 o 
  -2   1  12      689.90      638.90     20.16 o 
  -1   1  12       12.96       19.30      6.34 o 
   0   1  12        0.28        5.46      4.30 o 
   1   1  12      263.92      279.25     27.31 o 
   2   1  12       73.66       87.43      8.77 o 
   3   1  12      361.64      375.45     17.19 o 
   4   1  12       74.78       61.78      8.85 o 
 -10   2  12       23.90       22.92     11.28 o 
  -9   2  12        8.16       19.35     10.30 o 
  -8   2  12      123.08      126.92     10.45 o 
  -7   2  12       18.79       21.75      6.37 o 
  -6   2  12     1357.13     1429.52     73.19 o 
  -5   2  12       11.08       18.49      7.55 o 
  -4   2  12      115.62      120.37     12.33 o 
  -3   2  12      339.44      341.92     20.26 o 
  -2   2  12      191.01      210.13     10.34 o 
  -1   2  12      244.12      242.84     11.63 o 
   0   2  12       87.65       82.90      7.71 o 
   1   2  12       55.27       51.51      7.40 o 
   2   2  12      112.25      112.64     12.63 o 
   3   2  12       31.75       30.91      7.37 o 
 -10   3  12      154.30      192.76     19.82 o 
  -9   3  12      249.33      253.14     15.15 o 
  -8   3  12       31.56       30.54      7.54 o 
  -7   3  12        0.13        0.00      4.97 o 
  -6   3  12       30.01       23.83      8.83 o 
  -5   3  12     1137.29     1136.85     46.66 o 
  -4   3  12       38.89       47.19      9.55 o 
  -3   3  12       86.50       94.89     11.60 o 
  -2   3  12       54.65       67.39     10.62 o 
  -1   3  12       43.36       37.17      9.77 o 
   0   3  12        3.18        1.68      4.05 o 
   1   3  12      337.82      313.29     22.11 o 
   2   3  12        2.60        0.38      6.08 o 
   3   3  12      660.72      661.61     67.60 o 
 -10   4  12       15.45       20.04     11.98 o 
  -9   4  12      327.54      382.26     18.56 o 
  -8   4  12      192.81      200.64     22.13 o 
  -7   4  12      135.52      150.06     10.71 o 
  -6   4  12      550.33      614.12     31.36 o 
  -5   4  12        4.56        6.29      7.21 o 
  -4   4  12      201.34      236.16     18.24 o 
  -3   4  12      110.39      107.06     13.18 o 
  -2   4  12       43.89       63.69     11.28 o 
  -1   4  12      425.72      417.63     25.60 o 
   0   4  12      204.58      197.94     18.59 o 
   1   4  12       99.58       85.48      8.91 o 
   2   4  12      175.71      151.55     11.42 o 
   3   4  12        7.19        8.35     12.77 o 
  -9   5  12       58.08       56.96      9.37 o 
  -8   5  12        1.07        1.42      6.04 o 
  -7   5  12        1.01        3.62      5.72 o 
  -6   5  12      191.79      201.42     17.89 o 
  -5   5  12      859.58      899.30     41.44 o 
  -4   5  12      183.85      163.30     15.93 o 
  -3   5  12      209.64      245.89     19.91 o 
  -2   5  12        3.73        1.26      8.35 o 
  -1   5  12        0.00        1.36      8.19 o 
   0   5  12      164.19      149.36     18.21 o 
   1   5  12      150.68      157.01     19.03 o 
   2   5  12        5.40        0.00     11.00 o 
  -9   6  12      430.87      420.32     32.83 o 
  -8   6  12        9.91        8.74      7.10 o 
  -7   6  12       11.77        7.78      9.36 o 
  -6   6  12      264.57      262.30     21.75 o 
  -5   6  12       14.40        0.13      8.09 o 
  -4   6  12       59.81       70.65     13.21 o 
  -3   6  12      285.89      300.70     23.26 o 
  -2   6  12      319.82      335.32     24.21 o 
  -1   6  12      204.21      211.72     20.39 o 
   0   6  12        2.02        0.85     10.02 o 
   1   6  12        7.68        0.00     11.25 o 
  -8   7  12        6.93       11.63      7.06 o 
  -7   7  12       10.51       13.91      9.89 o 
  -6   7  12       48.73       41.82     11.95 o 
  -5   7  12     1004.25      979.72     46.97 o 
  -4   7  12        1.11        0.00      9.07 o 
  -3   7  12       97.44      105.96     15.62 o 
  -2   7  12       32.35       33.60     12.42 o 
  -1   7  12      206.14      202.46     20.80 o 
   0   7  12      169.05      195.89     22.06 o 
  -7   8  12        2.02        4.30      8.60 o 
  -6   8  12       48.83       38.50     11.82 o 
  -5   8  12       41.48       39.89     12.17 o 
  -4   8  12      127.88      150.81     17.99 o 
  -3   8  12       20.00       11.00      9.70 o 
  -2   8  12       55.66       52.12     13.40 o 
  -1   8  12       41.37       38.47     13.56 o 
  -4  -8  13       64.16       76.59     15.84 o 
  -3  -8  13      147.48      177.68     28.97 o 
  -2  -8  13       39.21       49.60     12.42 o 
  -1  -8  13        0.85        0.16      7.78 o 
  -5  -7  13       26.29       42.23     13.75 o 
  -4  -7  13       21.91       15.24      7.67 o 
  -3  -7  13       17.46       24.95      7.59 o 
  -2  -7  13      229.09      232.62     20.10 o 
  -1  -7  13       40.04       50.04     11.70 o 
   0  -7  13      241.79      280.54     21.43 o 
   1  -7  13       26.20       35.97     11.00 o 
  -7  -6  13        4.56       12.20     11.82 o 
  -6  -6  13      145.91      165.98     19.16 o 
  -5  -6  13      383.93      410.52     27.09 o 
  -4  -6  13        5.96       15.24      6.86 o 
  -3  -6  13        7.01        4.93      7.57 o 
  -2  -6  13      162.66      134.31     15.24 o 
  -1  -6  13      251.55      241.06     19.03 o 
   0  -6  13      358.79      370.09     23.87 o 
   1  -6  13       17.52       25.54      9.42 o 
   2  -6  13        3.93       11.32      8.60 o 
  -7  -5  13      115.73      105.55     16.18 o 
  -6  -5  13        7.31        0.00     10.05 o 
  -5  -5  13      190.54      194.39     13.67 o 
  -4  -5  13      732.79      718.30     25.37 o 
  -3  -5  13       62.62       78.77     12.61 o 
  -2  -5  13      589.43      574.10     30.38 o 
  -1  -5  13       11.48       25.13      8.63 o 
   0  -5  13      148.00      123.06     14.48 o 
   1  -5  13      181.92      181.35     17.10 o 
   2  -5  13       27.70       33.98      9.89 o 
  -8  -4  13      114.15       87.50     14.98 o 
  -7  -4  13       38.86       25.22     11.32 o 
  -6  -4  13      740.47      787.72     37.49 o 
  -5  -4  13       36.95       36.68      7.78 o 
  -4  -4  13        8.43        9.96      6.03 o 
  -3  -4  13        8.80        8.22      6.70 o 
  -2  -4  13      209.01      201.48     16.75 o 
  -1  -4  13     1013.53     1088.01     45.93 o 
   0  -4  13      360.35      356.97     22.41 o 
   1  -4  13        6.54        7.59      7.37 o 
   2  -4  13       51.79       51.18     11.22 o 
   3  -4  13        1.58        9.89      8.53 o 
  -8  -3  13      352.71      359.03     25.10 o 
  -7  -3  13       10.55       17.80     10.94 o 
  -6  -3  13       54.92       32.40     11.41 o 
  -5  -3  13      605.90      636.84     23.15 o 
  -4  -3  13      174.97      193.17     17.35 o 
  -3  -3  13      104.37      100.99     12.36 o 
  -2  -3  13      454.64      426.73     23.58 o 
  -1  -3  13       25.40       33.29      8.53 o 
   0  -3  13        0.77        0.22      6.04 o 
   1  -3  13      381.85      363.83     23.11 o 
   2  -3  13       66.69       81.81     12.39 o 
   3  -3  13      379.81      407.10     25.67 o 
  -9  -2  13       80.77       70.49     14.51 o 
  -8  -2  13      379.86      377.68     25.35 o 
  -7  -2  13      220.80      223.83     19.44 o 
  -6  -2  13       71.20       75.57      8.54 o 
  -5  -2  13       89.45       82.23      8.97 o 
  -4  -2  13       60.49       53.45     10.12 o 
  -3  -2  13       97.15       87.75     11.19 o 
  -2  -2  13       55.78       35.56      8.22 o 
  -1  -2  13      648.06      684.89     32.02 o 
   0  -2  13       88.13       66.38     10.94 o 
   1  -2  13      373.51      436.00     24.85 o 
   2  -2  13        2.11        6.51      6.80 o 
   3  -2  13        0.93        4.90      7.24 o 
  -9  -1  13       13.56       22.03     11.22 o 
  -8  -1  13        1.99        0.00      8.85 o 
  -7  -1  13      206.74      216.23     13.32 o 
  -6  -1  13        4.23        6.64      6.01 o 
  -5  -1  13      176.59      203.17     11.56 o 
  -4  -1  13      293.02      260.55     12.65 o 
  -3  -1  13       26.60       28.24      5.49 o 
  -2  -1  13      226.48      217.22     15.90 o 
  -1  -1  13       25.96       24.97      7.59 o 
   0  -1  13      158.53      138.42     13.40 o 
   1  -1  13      223.38      222.00     17.58 o 
   2  -1  13       36.95       60.91     11.03 o 
   3  -1  13        6.32       11.13      7.65 o 
  -9   0  13      261.83      255.12     21.81 o 
  -8   0  13      201.52      172.56     16.50 o 
  -7   0  13       22.73       29.99      7.31 o 
  -6   0  13      153.19      166.54     10.71 o 
  -5   0  13       20.42        9.67      7.59 o 
  -4   0  13      745.18      723.46     32.34 o 
  -3   0  13     2051.38     2070.88     52.16 o 
  -2   0  13      126.66      120.57     10.76 o 
  -1   0  13       93.10      106.65     10.07 o 
   0   0  13        2.42        0.00      5.44 o 
   1   0  13        2.56        2.47      6.16 o 
   2   0  13      166.68      151.79     14.89 o 
   3   0  13        1.38        4.11      6.80 o 
  -9   1  13      110.51       98.81     14.92 o 
  -8   1  13        2.25        0.00      6.36 o 
  -7   1  13      220.85      214.27     12.59 o 
  -6   1  13      105.60       99.77     13.85 o 
  -5   1  13     1062.59     1172.57     47.16 o 
  -4   1  13       66.87       61.29      9.67 o 
  -3   1  13       34.83       39.99      8.60 o 
  -2   1  13       83.89      101.85     11.63 o 
  -1   1  13      384.45      384.37     15.45 o 
   0   1  13      965.80      981.05     29.41 o 
   1   1  13      401.50      407.73     22.44 o 
   2   1  13       35.32       38.84      7.07 o 
   3   1  13       27.94       21.46      9.14 o 
  -9   2  13      182.10      237.11     19.91 o 
  -8   2  13      112.19      118.21     10.63 o 
  -7   2  13      289.16      281.30     14.19 o 
  -6   2  13        0.85       12.64      7.65 o 
  -5   2  13        1.55        0.13      6.45 o 
  -4   2  13     1114.25     1149.11     46.66 o 
  -3   2  13      193.46      192.00     15.33 o 
  -2   2  13       74.61       82.85     11.38 o 
  -1   2  13      139.40      155.40      9.92 o 
   0   2  13      152.79      176.95     11.11 o 
   1   2  13       11.17        8.82      5.42 o 
   2   2  13      161.36      169.16     12.06 o 
  -9   3  13        6.82        5.45      7.08 o 
  -8   3  13      109.87      138.20     10.95 o 
  -7   3  13      225.32      238.65     14.68 o 
  -6   3  13      253.07      271.97     19.66 o 
  -5   3  13      150.50      138.26     14.10 o 
  -4   3  13      259.40      245.01     18.62 o 
  -3   3  13      111.68      106.37     13.09 o 
  -2   3  13      166.68      164.50     15.71 o 
  -1   3  13        8.46       18.40      9.20 o 
   0   3  13      542.59      577.58     32.05 o 
   1   3  13       96.28       99.28      9.57 o 
   2   3  13      164.11      172.69     12.58 o 
  -9   4  13       27.25       37.43     11.43 o 
  -8   4  13        0.91        0.00      6.22 o 
  -7   4  13       52.77       70.58     12.87 o 
  -6   4  13      164.45      154.16     16.09 o 
  -5   4  13        0.69        0.00      6.48 o 
  -4   4  13      180.01      215.80     18.30 o 
  -3   4  13        6.48        5.78      7.49 o 
  -2   4  13       12.02       22.28      9.61 o 
  -1   4  13        2.19        7.65      8.47 o 
   0   4  13       24.58       27.75     11.44 o 
   1   4  13      134.94      135.26     17.54 o 
  -8   5  13      280.37      283.16     23.04 o 
  -7   5  13       85.78       79.40     13.78 o 
  -6   5  13        7.32       13.28      9.32 o 
  -5   5  13       74.97       68.12     12.87 o 
  -4   5  13       35.16       40.14     10.72 o 
  -3   5  13      147.04      176.19     18.05 o 
  -2   5  13      765.08      788.35     39.54 o 
  -1   5  13       35.14       36.48     12.45 o 
   0   5  13       28.65       10.53     11.25 o 
  -7   6  13       65.28       54.21     13.66 o 
  -6   6  13      121.49      136.59     17.45 o 
  -5   6  13       21.76       24.69     11.63 o 
  -4   6  13      737.44      790.18     40.56 o 
  -3   6  13        4.30        4.11      9.17 o 
  -2   6  13       79.59       85.76     15.08 o 
  -1   6  13      371.71      398.63     28.29 o 
  -6   7  13       12.62       19.53     10.91 o 
  -5   7  13        5.95        7.46     10.08 o 
  -4   7  13        0.18        3.16     10.62 o 
  -3   7  13      438.37      414.15     29.62 o 
  -2   7  13       22.05       15.14     11.41 o 
  -5  -6  14        0.05        0.00     11.00 o 
  -4  -6  14       94.71      100.36     16.06 o 
  -3  -6  14      497.28      482.56     29.78 o 
  -2  -6  14       12.12        7.55      8.06 o 
  -1  -6  14      222.48      235.30     19.66 o 
   0  -6  14        1.90        6.16      7.84 o 
  -6  -5  14       19.21       32.37     13.02 o 
  -5  -5  14      389.63      443.21     20.50 o 
  -4  -5  14       28.90       46.47     11.85 o 
  -3  -5  14       12.96       24.47      9.51 o 
  -2  -5  14      166.59      166.08     16.44 o 
  -1  -5  14        7.89       22.03      8.98 o 
   0  -5  14      371.47      399.68     25.32 o 
  -7  -4  14      162.46      153.40     18.02 o 
  -6  -4  14       43.57       36.70     12.68 o 
  -5  -4  14        3.07        0.00      9.72 o 
  -4  -4  14      428.64      456.38     28.32 o 
  -3  -4  14      142.30      134.91     14.86 o 
  -2  -4  14        9.08        4.20      6.64 o 
  -1  -4  14      109.82      113.76     13.97 o 
   0  -4  14       21.39       35.25     10.05 o 
   1  -4  14        1.56        4.14      6.89 o 
  -7  -3  14      214.74      210.02     19.76 o 
  -6  -3  14      210.65      210.36     18.87 o 
  -5  -3  14        6.73       12.30      8.91 o 
  -4  -3  14       28.36       29.08      9.58 o 
  -3  -3  14       25.85       34.77      9.61 o 
  -2  -3  14       53.63       56.90     10.21 o 
  -1  -3  14       13.92       18.02      8.60 o 
   0  -3  14      438.14      453.48     26.08 o 
   1  -3  14       40.39       52.57     10.97 o 
  -8  -2  14        6.19        3.45     10.87 o 
  -7  -2  14       54.32       60.56     12.61 o 
  -6  -2  14      515.53      537.84     29.11 o 
  -4  -2  14      140.93      145.69     15.05 o 
  -3  -2  14      224.17      183.94     15.49 o 
  -2  -2  14       13.49       19.31      7.33 o 
  -1  -2  14        9.94        5.15      7.02 o 
   0  -2  14      208.78      189.09     16.25 o 
   1  -2  14      189.39      195.60     16.91 o 
  -8  -1  14      308.31      335.48     24.09 o 
  -7  -1  14      365.13      384.75     23.68 o 
  -6  -1  14        7.72        7.87      8.66 o 
  -3  -1  14      272.85      272.26     18.81 o 
  -2  -1  14      829.58      813.26     36.38 o 
  -1  -1  14        0.06        5.82      6.61 o 
   0  -1  14      129.01      132.26     13.91 o 
   1  -1  14        7.27        8.19      7.33 o 
  -8   0  14        8.99       18.21     11.35 o 
  -7   0  14       22.60       15.66      7.18 o 
  -6   0  14      273.37      326.97     22.00 o 
  -5   0  14       59.92       86.33     12.11 o 
  -4   0  14      886.27      987.21     41.41 o 
  -3   0  14      129.87      117.15     12.42 o 
  -2   0  14      190.33      190.92     15.43 o 
  -1   0  14      204.81      226.17     17.07 o 
   0   0  14        0.09        4.20      6.16 o 
   1   0  14      173.69      178.12     16.03 o 
  -8   1  14      430.39      470.95     19.98 o 
  -7   1  14      221.24      238.09     19.28 o 
  -6   1  14       33.92       52.03     11.06 o 
  -5   1  14      170.31      166.81     15.24 o 
  -4   1  14       16.53       10.75      7.71 o 
  -3   1  14      371.32      382.99     22.57 o 
  -2   1  14        2.15        3.82      7.30 o 
  -1   1  14        5.78        4.26      4.48 o 
   0   1  14       26.31       23.10      6.13 o 
   1   1  14       17.60       30.57      9.32 o 
  -8   2  14       35.19       28.93      7.88 o 
  -7   2  14        9.82       11.98      9.04 o 
  -6   2  14      110.30      116.86     14.26 o 
  -5   2  14      254.25      274.53     19.91 o 
  -4   2  14       26.65       38.34      9.32 o 
  -3   2  14       58.49       50.67     10.37 o 
  -2   2  14      606.04      599.13     30.66 o 
  -1   2  14       69.81       61.04     11.60 o 
   0   2  14        7.14        3.05      6.92 o 
   1   2  14      216.09      235.30     37.82 o 
  -8   3  14       93.13       95.68     14.83 o 
  -7   3  14        0.59        0.00      8.09 o 
  -6   3  14       21.94       25.29      9.70 o 
  -5   3  14      214.28      217.63     18.65 o 
  -4   3  14        5.71        0.00      7.78 o 
  -3   3  14       12.55       13.81      9.01 o 
  -2   3  14        2.93        5.37      7.74 o 
  -1   3  14       14.30       22.10      9.77 o 
   0   3  14       21.42       43.94     12.30 o 
  -7   4  14      146.72      137.69     16.82 o 
  -6   4  14      158.07      171.99     17.70 o 
  -5   4  14       23.29       36.57     10.65 o 
  -4   4  14        2.73        0.85      8.16 o 
  -3   4  14      111.69      100.20     14.13 o 
  -2   4  14      367.38      400.47     26.01 o 
  -1   4  14      298.20      289.96     23.52 o 
  -7   5  14      130.59      163.08     18.68 o 
  -6   5  14       36.88       42.80     11.85 o 
  -5   5  14      283.02      299.41     22.92 o 
  -4   5  14        0.54        0.73      8.85 o 
  -3   5  14      192.33      251.93     22.25 o 
  -2   5  14        4.84        8.72     10.49 o 
  -5   6  14        6.26        2.72     10.43 o 
  -4   6  14       48.92       50.32     13.24 o 
  -5  -4  15       72.82       82.98     15.39 o 
  -4  -4  15       26.39       46.09     11.73 o 
  -3  -4  15        6.62        6.45      7.52 o 
  -2  -4  15      135.89      128.87     15.27 o 
  -4  -3  15       12.91       23.61      9.55 o 
  -3  -3  15      137.46      147.62     15.80 o 
  -2  -3  15      261.17      284.77     20.45 o 
  -1  -3  15        2.06        0.00      7.08 o 
  -3  -2  15       68.04       57.25     10.97 o 
  -2  -2  15      170.50      216.09     17.86 o 
  -1  -2  15      274.79      266.22     19.98 o 
  -2  -1  15       69.05       70.77     11.47 o 
  -1  -1  15        5.42        4.84      6.95 o 
  -7   0  15      248.81      278.80     22.44 o 
  -6   0  15       61.54       67.99     12.52 o 
  -5   0  15       49.98       74.44     12.26 o 
  -1   0  15       74.40       77.38     11.85 o 
  -7   1  15       29.77       29.84     11.38 o 
  -6   1  15      292.32      303.80     22.44 o 
  -5   1  15      385.79      428.50     25.73 o 
  -4   1  15       80.38       66.35     11.44 o 
  -3   1  15        3.25        3.51      8.00 o 
  -2   1  15        0.75        0.00      7.21 o 
  -6   2  15        3.05        2.43      8.53 o 
  -5   2  15       97.35      110.03     13.88 o 
  -4   2  15      315.49      347.08     22.92 o 
  -3   2  15       25.74       17.35      9.04 o 
  -2   2  15       12.13       18.65      9.45 o 
  -6   3  15       44.91       48.55     11.92 o 
  -5   3  15       22.58       25.38     10.59 o 
  -4   3  15       66.22       69.98     12.74 o 
  -3   3  15       41.70       42.80     11.41 o 
  -2   3  15        2.94        5.59      9.04 o 
                                                 
